# Supplementary material for: Effect of Health Literacy on Quality of Life amongst Patients with Ischaemic Heart Disease in Australian General Practice
Source: PLoS One. 2016 Mar 4;11(3):e0151079. doi: 10.1371/journal.pone.0151079 (PMC4778924; doi:10.1371/journal.pone.0151079)
Supplement: S1 Dataset — (ZIP) [file pone.0151079.s001.zip]

Archive with 2 entries (2 files):
- dataset health literacy and quality of life in IHD patients.csv
- dataset health literacy and quality of life in IHD patients.dta
