# Supplementary material for: Effect of Health Literacy on Quality of Life amongst Patients with Ischaemic Heart Disease in Australian General Practice
Source: PLoS One. 2016 Mar 4;11(3):e0151079. doi: 10.1371/journal.pone.0151079 (PMC4778924; doi:10.1371/journal.pone.0151079)
Supplement: S1 Dataset — (ZIP) [file pone.0151079.s001.zip › dataset health literacy and quality of life in IHD patients.csv]

FormNo	Gender	age	agegroup3	RA06ur	Stateno	ms2g	educatn4g	econ3g	irsd_quint	ischprocedure	yearsIHD	yearsIHD3g	CVDcomorb	CVDcomorb3g	CVDriskf	CVDriskf3g	workst3g	hltcatnew	pcs	mcs
197256736	Male	66	38 to 69 years	Urban Area	SA practice	married	post grad/bachelor	very high to higher	highest	yes	11.843943	>10 years	0	none	2	2 risk factors	employed	marginal	57.18462	49.44158
1368553374	Male	80	80 years above	Urban Area	QLD practice	married	post grad/bachelor	very high to higher	high	no	7.4168377	6-10 years	1	just 1	1	0-1 risk factors	pensioner	adequate	52.42858	52.9609
1531731946	Male	74	70 to 79 years	Urban Area	SA practice	married	post grad/bachelor	the same	high	yes	22.193018	>10 years	0	none	3	3 or more	pensioner	adequate	50.1969	50.69039
-827953271	Male	56	38 to 69 years	Urban Area	QLD practice	married	post grad/bachelor	very high to higher	low	yes	1.7522244	0-5 years	0	none	2	2 risk factors	employed	adequate	42.99218000000001	49.70224
-832516040	Male	72	70 to 79 years	Urban Area	SA practice	married	post grad/bachelor	very high to higher	high	yes	4.1013007	0-5 years	0	none	4	3 or more	pensioner	adequate	54.3869	29.45962
1860580757	Male	70	70 to 79 years	Urban Area	SA practice	married	post grad/bachelor	lower to very low	high	yes	31.099247	>10 years	1	just 1	2	2 risk factors	pensioner	marginal	43.90225	47.89019
885022689	Male	70	70 to 79 years	Urban Area	SA practice	married	post grad/bachelor	very high to higher	high	yes	2.0889802	0-5 years	1	just 1	2	2 risk factors	retired	adequate	56.24024	54.46057
-799367679	Female	72	70 to 79 years	Urban Area	SA practice	unmarried	post grad/bachelor	the same	high	yes	1.8097193	0-5 years	0	none	2	2 risk factors	pensioner	adequate	52.73755000000001	50.89412
14200872	Male	70	70 to 79 years	Urban Area	SA practice	married	post grad/bachelor	the same	high	yes	6.8145108	6-10 years	1	just 1	4	3 or more	retired	marginal	55.57603	49.57053
-2140229440	Male	64	38 to 69 years	Urban Area	SA practice	married	post grad/bachelor	very high to higher	high	yes	9.0349073	6-10 years	1	just 1	2	2 risk factors	retired	adequate	29.16540000000001	57.84261
-1976499774	Male	66	38 to 69 years	Urban Area	QLD practice	married	post grad/bachelor	very high to higher	highest	no	9.9548254	6-10 years	0	none	2	2 risk factors	pensioner	marginal	50.91844	45.05848
1550761566	Male	72	70 to 79 years	Urban Area	SA practice	married	post grad/bachelor	the same	highest	yes	4.1560574	0-5 years	0	none	3	3 or more	retired	marginal	28.51194	36.11505
1423480370	Male	56	38 to 69 years	Urban Area	QLD practice	married	post grad/bachelor	lower to very low	high	yes	1.577002	0-5 years	0	none	1	0-1 risk factors	employed	marginal	43.75601	42.76926
2004878779	Male	64	38 to 69 years	Urban Area	SA practice	married	post grad/bachelor	lower to very low	middle	yes	2.3162217	0-5 years	0	none	3	3 or more	employed	adequate	42.49756	50.55802
139504887	Female	80	80 years above	Urban Area	SA practice	unmarried	post grad/bachelor	the same	low	yes	16.07666	>10 years	0	none	4	3 or more	pensioner	adequate	28.40154	48.09995
-970128386	Male	62	38 to 69 years	Urban Area	SA practice	married	post grad/bachelor	very high to higher	highest	yes	2.3983574	0-5 years	0	none	1	0-1 risk factors	retired	marginal	52.73755000000001	50.89412
1868910802	Male	86	80 years above	Urban Area	SA practice	married	post grad/bachelor	the same	highest	yes	27.633127	>10 years	2	2 or more	1	0-1 risk factors	retired	adequate	51.70722000000001	52.22969
-1612377296	Male	64	38 to 69 years	Rural Australia	SA practice	married	post grad/bachelor	the same	highest	yes	11.978097	>10 years	0	none	3	3 or more	employed	marginal	57.89832000000001	42.0126
-455009125	Male	82	80 years above	Urban Area	SA practice	married	post grad/bachelor	the same	low	yes	31.822041	>10 years	5	2 or more	3	3 or more	pensioner	inadequate	30.02799	50.13303
1027125718	Male	70	70 to 79 years	Rural Australia	QLD practice	unmarried	post grad/bachelor	very high to higher	low	yes	6.6420259	6-10 years	0	none	2	2 risk factors	retired	marginal	49.20582	41.88115
-1520836022	Male	64	38 to 69 years	Rural Australia	SA practice	married	post grad/bachelor	the same	low	yes	.73100615	0-5 years	1	just 1	3	3 or more	retired	marginal	35.30900000000001	54.32994
196506322	Male	66	38 to 69 years	Urban Area	SA practice	married	post grad/bachelor	very high to higher	highest	yes	9.5687885	6-10 years	1	just 1	1	0-1 risk factors	employed	marginal	39.58863	52.1544
656934553	Male	74	70 to 79 years	Urban Area	QLD practice	married	post grad/bachelor	lower to very low	low	no	10.277892	6-10 years	0	none	3	3 or more	pensioner	marginal	28.50469	30.32537
435038303	Female	66	38 to 69 years	Urban Area	SA practice	married	post grad/bachelor	the same	low	yes	2.5790555	0-5 years	0	none	3	3 or more	retired	marginal	55.14454000000001	48.64973
1096711386	Male	56	38 to 69 years	Urban Area	QLD practice	married	post grad/bachelor	very high to higher	highest	yes	3.4880219	0-5 years	1	just 1	1	0-1 risk factors	employed	marginal	54.49901000000001	53.47936
-2073421066	Female	56	38 to 69 years	Urban Area	SA practice	unmarried	post grad/bachelor	very high to higher	high	yes	2.001369	0-5 years	2	2 or more	2	2 risk factors	employed	marginal	30.70984	52.24939999999999
-1256906624	Male	66	38 to 69 years	Urban Area	QLD practice	married	post grad/bachelor	very high to higher	low	yes	4.659822	0-5 years	1	just 1	3	3 or more	retired	adequate	24.93564000000001	58.36319
97843522	Male	64	38 to 69 years	Urban Area	SA practice	unmarried	post grad/bachelor	the same	highest	yes	11.808351	>10 years	1	just 1	4	3 or more	pensioner	marginal	37.73232	32.36936
-2109098082	Male	68	38 to 69 years	Urban Area	SA practice	married	post grad/bachelor	very high to higher	highest	yes	15.441479	>10 years	0	none	3	3 or more	pensioner	marginal	28.15734000000001	52.82222
1299714189	Male	74	70 to 79 years	Rural Australia	SA practice	married	post grad/bachelor	very high to higher	middle	yes	9.7084188	6-10 years	0	none	4	3 or more	retired	inadequate	52.79377	53.57482
144879913	Female	62	38 to 69 years	Urban Area	SA practice	married	post grad/bachelor	very high to higher	highest	yes	3.430527	0-5 years	0	none	3	3 or more	employed	adequate	56.74213	31.09632
-1013825946	Male	74	70 to 79 years	Rural Australia	SA practice	married	post grad/bachelor	the same	high	yes	8.5338812	6-10 years	0	none	2	2 risk factors	retired	adequate	32.61149	58.20767
-1607222921	Male	74	70 to 79 years	Urban Area	QLD practice	married	post grad/bachelor	the same	high	no	3.4250515	0-5 years	0	none	2	2 risk factors	pensioner	adequate	42.74513	55.09739
418633273	Male	62	38 to 69 years	Urban Area	SA practice	married	post grad/bachelor	the same	high	yes	4.3696098	0-5 years	0	none	3	3 or more	pensioner	marginal	33.52687	40.97785
1464387154	Male	68	38 to 69 years	Urban Area	QLD practice	married	post grad/bachelor	very high to higher	middle	yes	3.4195757	0-5 years	0	none	2	2 risk factors	retired	marginal	32.57704	48.86351
-1161762835	Male	90	80 years above	Urban Area	SA practice	married	post grad/bachelor	very high to higher	highest	yes	6.7488022	6-10 years	0	none	1	0-1 risk factors	retired	marginal	53.88142000000001	52.5459
-1459666842	Male	66	38 to 69 years	Urban Area	SA practice	unmarried	post grad/bachelor	very high to higher	highest	yes	1.6646132	0-5 years	0	none	2	2 risk factors	pensioner	adequate	46.89150000000001	51.75044
1047978041	Male	66	38 to 69 years	Rural Australia	QLD practice	married	post grad/bachelor	lower to very low	middle	yes	9.4510612	6-10 years	1	just 1	3	3 or more	retired	marginal	55.14454000000001	48.64973
1922777859	Female	54	38 to 69 years	Urban Area	SA practice	married	post grad/bachelor	the same	low	yes	9.2594118	6-10 years	0	none	3	3 or more	employed	marginal	59.73221	29.0289
-375048736	Male	62	38 to 69 years	Urban Area	QLD practice	married	post grad/bachelor	very high to higher	high	yes	5.1389461	0-5 years	0	none	2	2 risk factors	retired	marginal	48.99247	54.47866
347790059	Male	72	70 to 79 years	Urban Area	SA practice	married	post grad/bachelor	very high to higher	high	yes	18.154688	>10 years	1	just 1	3	3 or more	retired	adequate	55.16415000000001	51.52987
-443895716	Male	78	70 to 79 years	Urban Area	SA practice	married	post grad/bachelor	very high to higher	highest	no	16.632444	>10 years	0	none	2	2 risk factors	retired	adequate	45.82374	44.13732
-602088437	Male	68	38 to 69 years	Rural Australia	SA practice	married	post grad/bachelor	the same	highest	yes	4.5530457	0-5 years	0	none	1	0-1 risk factors	pensioner	marginal	50.18554	39.80841
453573811	Male	76	70 to 79 years	Urban Area	SA practice	married	post grad/bachelor	very high to higher	highest	no	9.5906916	6-10 years	0	none	2	2 risk factors	pensioner	marginal	53.96816000000001	49.15239
1971154050	Male	80	80 years above	Urban Area	SA practice	married	post grad/bachelor	very high to higher	highest	yes	21.634497	>10 years	4	2 or more	3	3 or more	pensioner	inadequate	30.06236000000001	51.34665
-2064361011	Male	88	80 years above	Urban Area	SA practice	married	post grad/bachelor	the same	highest	yes	4.900753	0-5 years	2	2 or more	1	0-1 risk factors	retired	marginal	40.89693000000001	47.389
-73465762	Male	78	70 to 79 years	Urban Area	SA practice	married	post grad/bachelor	very high to higher	high	no	19.09651	>10 years	1	just 1	3	3 or more	pensioner	adequate	52.79377	53.57482
-1740980576	Male	68	38 to 69 years	Urban Area	SA practice	married	post grad/bachelor	the same	highest	no	2.787132	0-5 years	0	none	2	2 risk factors	employed	marginal	42.09516000000001	56.61827
1129093410	Male	86	80 years above	Urban Area	SA practice	married	post grad/bachelor	very high to higher	low	no	11.104723	>10 years	0	none	2	2 risk factors	pensioner	inadequate	31.94214	52.63864
-388420795	Male	74	70 to 79 years	Urban Area	SA practice	married	post grad/bachelor	very high to higher	highest	yes	11.331964	>10 years	1	just 1	2	2 risk factors	employed	adequate	55.16415000000001	51.52987
-665643313	Male	74	70 to 79 years	Urban Area	SA practice	married	post grad/bachelor	very high to higher	low	no	12.131417	>10 years	0	none	3	3 or more	pensioner	inadequate	52.42858	52.9609
-297746246	Male	72	70 to 79 years	Urban Area	SA practice	married	post grad/bachelor	very high to higher	high	yes	16.336756	>10 years	1	just 1	4	3 or more	retired	adequate	21.23048	50.63244
1159900206	Male	56	38 to 69 years	Urban Area	SA practice	married	post grad/bachelor	the same	high	yes	11.132101	>10 years	0	none	2	2 risk factors	pensioner	adequate	36.21725	26.10658
-1791002232	Male	66	38 to 69 years	Urban Area	SA practice	married	post grad/bachelor	the same	high	no	8.5968513	6-10 years	0	none	3	3 or more	pensioner	adequate	31.98233000000001	56.88005
-672462898	Male	76	70 to 79 years	Urban Area	SA practice	unmarried	post grad/bachelor	very high to higher	highest	yes	22.067078	>10 years	0	none	4	3 or more	retired	marginal	50.0582	55.00585
-658643768	Male	86	80 years above	Urban Area	SA practice	unmarried	post grad/bachelor	very high to higher	high	no	10.261465	6-10 years	0	none	2	2 risk factors	pensioner	adequate	32.57704	48.86351
-536175605	Male	74	70 to 79 years	Rural Australia	QLD practice	married	post grad/bachelor	the same	middle	yes	2.5325119	0-5 years	0	none	1	0-1 risk factors	retired	adequate	54.44279	50.79866
-1500422990	Male	62	38 to 69 years	Urban Area	QLD practice	married	post grad/bachelor	very high to higher	high	yes	5.6043806	0-5 years	2	2 or more	1	0-1 risk factors	employed	adequate	46.12335	56.34687
746328423	Male	80	80 years above	Urban Area	SA practice	unmarried	post grad/bachelor	lower to very low	low	yes	12.057495	>10 years	0	none	1	0-1 risk factors	pensioner	adequate	52.89394	51.5585
-1301511983	Female	80	80 years above	Urban Area	SA practice	unmarried	post grad/bachelor	the same	highest	yes	4.219028	0-5 years	0	none	0	0-1 risk factors	pensioner	marginal	43.06109000000001	32.70653
106087443	Male	76	70 to 79 years	Urban Area	QLD practice	married	post grad/bachelor	lower to very low	middle	yes	15.882273	>10 years	2	2 or more	4	3 or more	retired	inadequate	26.90099000000001	53.39676
88359764	Male	80	80 years above	Urban Area	QLD practice	married	post grad/bachelor	lower to very low	high	yes	1.0595483	0-5 years	0	none	4	3 or more	pensioner	adequate	49.65761000000001	52.52917
-940607641	Male	86	80 years above	Urban Area	SA practice	married	post grad/bachelor	the same	highest	yes	13.749487	>10 years	2	2 or more	1	0-1 risk factors	pensioner		51.15684	52.94697
1177334040	Male	64	38 to 69 years	Rural Australia	QLD practice	married	post grad/bachelor	the same	middle	yes	9.6509237	6-10 years	5	2 or more	0	0-1 risk factors	pensioner	marginal	26.86518000000001	60.31476
-33420174	Male	56	38 to 69 years	Rural Australia	QLD practice	married	advdipl/dipl/certif/trade	lower to very low	high	no	8.5995893	6-10 years	0	none	1	0-1 risk factors	employed	adequate	27.1756	45.52502
-48809508	Male	76	70 to 79 years	Rural Australia	QLD practice	married	advdipl/dipl/certif/trade	the same	middle	yes	7.0308008	6-10 years	0	none	2	2 risk factors	pensioner	marginal	51.05337	49.74316
-1561919533	Male	66	38 to 69 years	Urban Area	SA practice	married	advdipl/dipl/certif/trade	the same	high	no	18.365503	>10 years	0	none	2	2 risk factors	pensioner	inadequate	57.20431000000001	42.64968
-136768342	Male	68	38 to 69 years	Urban Area	SA practice	unmarried	advdipl/dipl/certif/trade	the same	high	yes	16.895277	>10 years	0	none	4	3 or more	pensioner	adequate	54.01799000000001	46.30357
-949907215	Female	62	38 to 69 years	Urban Area	SA practice	married	advdipl/dipl/certif/trade	lower to very low	middle	no	7.2635183	6-10 years	0	none	2	2 risk factors	retired	adequate	44.10644000000001	45.88187
-375717510	Male	50	38 to 69 years	Rural Australia	SA practice	unmarried	advdipl/dipl/certif/trade	lower to very low	low	yes	4.5475702	0-5 years	2	2 or more	2	2 risk factors	pensioner	inadequate	39.29119	20.45867000000001
-248943584	Male	76	70 to 79 years	Urban Area	SA practice	married	advdipl/dipl/certif/trade	very high to higher	highest	yes	21.574265	>10 years	0	none	2	2 risk factors	retired	marginal	36.12679	54.97906
-1595399420	Male	74	70 to 79 years	Rural Australia	SA practice	unmarried	advdipl/dipl/certif/trade	the same	high	yes	17.63176	>10 years	0	none	2	2 risk factors	pensioner	marginal	29.28251	54.7422
-18028759	Male	80	80 years above	Urban Area	SA practice	unmarried	advdipl/dipl/certif/trade	the same	high	yes	45.560574	>10 years	1	just 1	2	2 risk factors	employed	marginal	35.09205	32.48921
1324637105	Male	70	70 to 79 years	Urban Area	SA practice	married	advdipl/dipl/certif/trade	the same	middle	yes	4.4955511	0-5 years	0	none	3	3 or more	retired	marginal	55.16415000000001	51.52987
-71118886	Male	68	38 to 69 years	Urban Area	SA practice	unmarried	advdipl/dipl/certif/trade	the same	high	yes	2.1930184	0-5 years	0	none	4	3 or more	employed	inadequate	53.87079	49.66599
-533620452	Male	68	38 to 69 years	Urban Area	SA practice	married	advdipl/dipl/certif/trade	the same	middle	yes	8.0574951	6-10 years	0	none	2	2 risk factors	pensioner	marginal	53.08216	54.97103
158110759	Male	90	80 years above	Urban Area	QLD practice	married	advdipl/dipl/certif/trade	the same	low	yes	9.4373713	6-10 years	1	just 1	1	0-1 risk factors	pensioner	adequate	33.14004	40.36716
1463520588	Male	62	38 to 69 years	Urban Area	SA practice	married	advdipl/dipl/certif/trade	the same	highest	yes	5.6235456	0-5 years	0	none	2	2 risk factors	employed	marginal	44.45037000000001	55.00193
-1865781217	Male	66	38 to 69 years	Urban Area	SA practice	married	advdipl/dipl/certif/trade	very high to higher	highest	no	4.2080765	0-5 years	0	none	2	2 risk factors	pensioner	marginal	31.94214	52.63864
437470267	Male	74	70 to 79 years	Urban Area	QLD practice	married	advdipl/dipl/certif/trade	the same	high	yes	6.1793294	6-10 years	1	just 1	3	3 or more	pensioner	adequate	46.95369	53.11917
-929194471	Male	76	70 to 79 years	Urban Area	SA practice	married	advdipl/dipl/certif/trade	the same	high	no	5.6208076	0-5 years	0	none	3	3 or more	pensioner	marginal	57.89694	43.87132
2050852511	Female	68	38 to 69 years	Urban Area	QLD practice	married	advdipl/dipl/certif/trade	very high to higher	middle	no	5.8590007	0-5 years	0	none	1	0-1 risk factors	retired	marginal	48.31780000000001	51.17419
228435783	Male	68	38 to 69 years	Urban Area	QLD practice	married	advdipl/dipl/certif/trade	lower to very low	low	yes	19.895962	>10 years	4	2 or more	2	2 risk factors	pensioner	inadequate	11.71936	66.95845
-699937197	Male	74	70 to 79 years	Urban Area	QLD practice	married	advdipl/dipl/certif/trade	the same	low	yes	9.5961666	6-10 years	0	none	1	0-1 risk factors	pensioner	marginal	54.91089	51.52002
-1433360213	Male	72	70 to 79 years	Urban Area	SA practice	married	advdipl/dipl/certif/trade	the same	high	yes	16.057495	>10 years	3	2 or more	4	3 or more	pensioner	adequate	29.20118	30.59943
1489540706	Male	38	38 to 69 years	Urban Area	SA practice	unmarried	advdipl/dipl/certif/trade	lower to very low	low	yes	5.2594113	0-5 years	0	none	4	3 or more	pensioner	marginal	19.00075	35.74652
375056137	Female	74	70 to 79 years	Urban Area	SA practice	married	advdipl/dipl/certif/trade	the same	highest	yes	25.073238	>10 years	0	none	2	2 risk factors	pensioner	marginal	48.97303	54.8293
-1914977700	Male	72	70 to 79 years	Urban Area	SA practice	married	advdipl/dipl/certif/trade	the same	high	yes	14.154689	>10 years	0	none	3	3 or more	pensioner	adequate	53.45891	51.62533
2042809798	Male	68	38 to 69 years	Urban Area	QLD practice	married	advdipl/dipl/certif/trade	the same	highest	yes	17.713894	>10 years	0	none	1	0-1 risk factors	pensioner	marginal	54.73935	47.03478
199242621	Male	78	70 to 79 years	Urban Area	SA practice	married	advdipl/dipl/certif/trade	the same	low	no	20.969198	>10 years	0	none	0	0-1 risk factors	pensioner	adequate	55.17460000000001	42.10398
1785902155	Male	72	70 to 79 years	Rural Australia	SA practice	married	advdipl/dipl/certif/trade	the same	middle	yes	10.902122	6-10 years	0	none	4	3 or more	pensioner	adequate	55.57603	49.57053
1317517110	Female	80	80 years above	Urban Area	QLD practice	married	advdipl/dipl/certif/trade	lower to very low	highest	no	1.1334702	0-5 years	0	none	2	2 risk factors	pensioner	marginal	35.19852	29.73878
-324517383	Male	54	38 to 69 years	Urban Area	SA practice	unmarried	advdipl/dipl/certif/trade	very high to higher	middle	no	7.9178643	6-10 years	2	2 or more	3	3 or more	pensioner	marginal	23.96095	44.63435
1413864254	Male	74	70 to 79 years	Urban Area	QLD practice	unmarried	advdipl/dipl/certif/trade	lower to very low	high	yes	10.020534	6-10 years	1	just 1	3	3 or more	pensioner	adequate	34.63082	45.28756
361554271	Male	70	70 to 79 years	Rural Australia	QLD practice	married	advdipl/dipl/certif/trade	the same	middle	yes	1.8562628	0-5 years	0	none	1	0-1 risk factors	pensioner	marginal	55.16415000000001	51.52987
-1035033211	Male	72	70 to 79 years	Urban Area	SA practice	married	advdipl/dipl/certif/trade	the same	high	yes	14.513347	>10 years	0	none	3	3 or more	retired	adequate	41.93456000000001	48.43537
2088527187	Male	80	80 years above	Urban Area	SA practice	married	advdipl/dipl/certif/trade	the same	high	yes	2.8035593	0-5 years	1	just 1	4	3 or more	pensioner	adequate	51.76344	54.91039
875212019	Male	76	70 to 79 years	Urban Area	SA practice	married	advdipl/dipl/certif/trade	the same	highest	yes	13.765914	>10 years	1	just 1	2	2 risk factors	pensioner	adequate	37.60489	37.35283
-679396279	Male	78	70 to 79 years	Rural Australia	QLD practice	married	advdipl/dipl/certif/trade	lower to very low	middle	no	4.5119781	0-5 years	2	2 or more	3	3 or more	pensioner	inadequate	19.24153	54.10837
-1413149402	Male	66	38 to 69 years	Rural Australia	SA practice	married	advdipl/dipl/certif/trade	the same	low	yes	9.7056808	6-10 years	3	2 or more	3	3 or more	pensioner	marginal	39.43461000000001	53.72397
-301260743	Male	78	70 to 79 years	Urban Area	SA practice	married	advdipl/dipl/certif/trade	the same	highest	yes	16.939083	>10 years	0	none	3	3 or more	pensioner	marginal	47.74285	48.36974
1863800336	Female	68	38 to 69 years	Rural Australia	SA practice	married	advdipl/dipl/certif/trade	the same	middle	yes	2.880219	0-5 years	0	none	3	3 or more	pensioner	adequate	42.3973	48.49774
-1998396233	Female	76	70 to 79 years	Rural Australia	SA practice	married	advdipl/dipl/certif/trade	the same	low	yes	8.8295689	6-10 years	1	just 1	1	0-1 risk factors	retired	inadequate	50.11674	51.09294
498730222	Female	78	70 to 79 years	Urban Area	SA practice	unmarried	advdipl/dipl/certif/trade	the same	low	yes	1.7494867	0-5 years	1	just 1	2	2 risk factors	pensioner	adequate	48.34682000000001	49.98574
-532374545	Male	68	38 to 69 years	Rural Australia	SA practice	unmarried	advdipl/dipl/certif/trade	lower to very low	high	yes	6.7104721	6-10 years	0	none	3	3 or more	pensioner	adequate	45.71496000000001	50.46122
619473976	Male	70	70 to 79 years	Rural Australia	SA practice	married	advdipl/dipl/certif/trade	lower to very low	low	yes	3.8822725	0-5 years	2	2 or more	4	3 or more	pensioner	marginal	42.38829000000001	53.01133
-1847589390	Female	78	70 to 79 years	Urban Area	SA practice	unmarried	advdipl/dipl/certif/trade	the same	high	yes	7.4880219	6-10 years	2	2 or more	2	2 risk factors	retired	marginal	27.57269	42.72353
-1287187987	Male	56	38 to 69 years	Urban Area	SA practice	married	advdipl/dipl/certif/trade	lower to very low	low	yes	17.05681	>10 years	0	none	2	2 risk factors	employed	adequate	49.77256000000001	48.91544
-1294747023	Male	80	80 years above	Urban Area	QLD practice	married	advdipl/dipl/certif/trade	the same	high	yes	4.7364817	0-5 years	0	none	1	0-1 risk factors	pensioner	adequate	49.57525	46.04342
-1516181502	Male	64	38 to 69 years	Urban Area	SA practice	married	advdipl/dipl/certif/trade	the same	high	yes	6.6009583	6-10 years	0	none	4	3 or more	employed	marginal	51.13522	51.09702
-604747532	Male	76	70 to 79 years	Rural Australia	QLD practice	married	advdipl/dipl/certif/trade	the same	high	yes	2.3545518	0-5 years	1	just 1	1	0-1 risk factors	pensioner	marginal	24.0377	48.10823
1385267274	Male	66	38 to 69 years	Urban Area	SA practice	married	advdipl/dipl/certif/trade	the same	highest	yes	11.296372	>10 years	1	just 1	2	2 risk factors	employed	adequate	29.69439000000001	52.78286
123097004	Female	76	70 to 79 years	Urban Area	QLD practice	married	advdipl/dipl/certif/trade	the same	highest	yes	4.8761125	0-5 years	0	none	1	0-1 risk factors	pensioner	marginal	25.12073	49.55748
-2095199108	Male	78	70 to 79 years	Urban Area	SA practice	married	advdipl/dipl/certif/trade	very high to higher	highest	yes	30.902122	>10 years	3	2 or more	2	2 risk factors	retired	marginal	47.40457000000001	52.709
1102138079	Male	78	70 to 79 years	Rural Australia	SA practice	married	advdipl/dipl/certif/trade	the same	high	yes	20.687201	>10 years	0	none	1	0-1 risk factors	pensioner	adequate	52.18717	51.6114
-542170270	Male	76	70 to 79 years	Rural Australia	QLD practice	married	advdipl/dipl/certif/trade	the same	high	yes	10.872005	6-10 years	0	none	1	0-1 risk factors	pensioner	marginal	27.96941	55.46513
225532044	Male	84	80 years above	Urban Area	QLD practice	unmarried	advdipl/dipl/certif/trade	very high to higher	low	yes	11.507187	>10 years	1	just 1	1	0-1 risk factors	pensioner	marginal	36.98919000000001	56.84121
-1672195732	Male	78	70 to 79 years	Urban Area	SA practice	married	advdipl/dipl/certif/trade	the same	low	yes	2.349076	0-5 years	2	2 or more	5	3 or more	pensioner	marginal	44.18196	51.17122
854829032	Male	58	38 to 69 years	Urban Area	QLD practice	unmarried	advdipl/dipl/certif/trade	the same	highest	yes	4.1478438	0-5 years	0	none	2	2 risk factors	employed	marginal	56.48287000000001	51.59051
-1850347467	Male	90	80 years above	Urban Area	SA practice	unmarried	advdipl/dipl/certif/trade	the same	low	no	4.6379194	0-5 years	0	none	1	0-1 risk factors	pensioner	inadequate	26.99043	53.80084
-1184461158	Male	76	70 to 79 years	Urban Area	QLD practice	married	advdipl/dipl/certif/trade	the same	highest	yes	8.5694733	6-10 years	1	just 1	2	2 risk factors	pensioner	marginal	52.42858	52.9609
1232948647	Male	64	38 to 69 years	Urban Area	SA practice	married	advdipl/dipl/certif/trade	the same	highest	yes	6.3846679	6-10 years	0	none	1	0-1 risk factors	retired	marginal	52.73755000000001	50.89412
-974663648	Male	76	70 to 79 years	Rural Australia	QLD practice	unmarried	advdipl/dipl/certif/trade	the same	low	no	23.422314	>10 years	0	none	1	0-1 risk factors	pensioner	marginal	49.52828	26.02914
-504169872	Male	80	80 years above	Urban Area	QLD practice	married	advdipl/dipl/certif/trade	very high to higher	low	yes	6.2121835	6-10 years	0	none	2	2 risk factors	pensioner	marginal	38.76607	33.7643
63539502	Male	76	70 to 79 years	Urban Area	QLD practice	married	advdipl/dipl/certif/trade	lower to very low	middle	yes	4.6023273	0-5 years	1	just 1	2	2 risk factors	pensioner	inadequate	34.05668	36.75739
1872802263	Male	62	38 to 69 years	Urban Area	SA practice	married	advdipl/dipl/certif/trade	the same	highest	yes	7.2032852	6-10 years	0	none	2	2 risk factors	employed	adequate	56.08731	42.83133
613402713	Female	76	70 to 79 years	Urban Area	SA practice	unmarried	advdipl/dipl/certif/trade	the same	high	no	3.3675566	0-5 years	0	none	4	3 or more	retired	marginal	44.22614	53.77422
2141065167	Male	68	38 to 69 years	Urban Area	QLD practice	married	advdipl/dipl/certif/trade	the same	high	yes	9.5249825	6-10 years	1	just 1	2	2 risk factors	pensioner	adequate	44.26864000000001	53.70361
15586965	Male	68	38 to 69 years	Urban Area	QLD practice	married	advdipl/dipl/certif/trade	the same	middle	yes	8.7118416	6-10 years	1	just 1	1	0-1 risk factors	pensioner	marginal	21.28792	53.02341
2040045574	Male	68	38 to 69 years	Urban Area	QLD practice	married	advdipl/dipl/certif/trade	the same	high	yes	9.6810408	6-10 years	0	none	1	0-1 risk factors	pensioner	marginal	55.16415000000001	51.52987
-1424106604	Male	48	38 to 69 years	Urban Area	SA practice	married	advdipl/dipl/certif/trade	the same	high	yes	2.3353868	0-5 years	0	none	3	3 or more	employed	marginal	53.45891	51.62533
-2098602649	Male	62	38 to 69 years	Rural Australia	SA practice	married	advdipl/dipl/certif/trade	the same	low	no	6.1273103	6-10 years	0	none	1	0-1 risk factors	retired	marginal	54.87537	30.71643
-1606400562	Male	58	38 to 69 years	Rural Australia	SA practice	married	advdipl/dipl/certif/trade	the same	low	yes	4.4928131	0-5 years	1	just 1	3	3 or more	employed	inadequate	45.96342	43.82635
32496912	Male	72	70 to 79 years	Urban Area	QLD practice	married	advdipl/dipl/certif/trade	lower to very low	highest	yes	8.9774132	6-10 years	0	none	1	0-1 risk factors	pensioner	marginal	43.28381	48.18467
-1780469600	Male	72	70 to 79 years	Rural Australia	SA practice	married	advdipl/dipl/certif/trade	the same	highest	yes	21.664614	>10 years	0	none	3	3 or more	pensioner	marginal	43.75939	56.17655
-1602326231	Male	64	38 to 69 years	Urban Area	QLD practice	married	advdipl/dipl/certif/trade	the same	high	no	19.904175	>10 years	0	none	2	2 risk factors	employed	marginal	55.16415000000001	51.52987
-1434626627	Male	88	80 years above	Urban Area	SA practice	unmarried	advdipl/dipl/certif/trade	very high to higher	high	yes	29.144423	>10 years	3	2 or more	2	2 risk factors	retired	marginal	28.36895000000001	55.07324
-1989155544	Male	78	70 to 79 years	Rural Australia	QLD practice	married	advdipl/dipl/certif/trade	the same	middle	yes	18.76523	>10 years	0	none	1	0-1 risk factors	employed	inadequate	54.85467000000001	48.83932
-964591759	Female	72	70 to 79 years	Urban Area	SA practice	unmarried	advdipl/dipl/certif/trade	the same	highest	yes	5.6372347	0-5 years	0	none	4	3 or more	pensioner	marginal	26.24136	52.53242
-469836453	Male	74	70 to 79 years	Rural Australia	QLD practice	married	advdipl/dipl/certif/trade	lower to very low	middle	no	4.3477073	0-5 years	0	none	2	2 risk factors	pensioner	marginal	34.71941	48.84538
1560828157	Male	72	70 to 79 years	Urban Area	QLD practice	married	advdipl/dipl/certif/trade	the same	high	yes	34.516087	>10 years	0	none	4	3 or more	pensioner	marginal	51.13522	51.09702
-692217350	Male	60	38 to 69 years	Urban Area	SA practice	married	advdipl/dipl/certif/trade	the same	highest	yes	7.6796713	6-10 years	1	just 1	3	3 or more	employed	marginal	51.14852000000001	45.63081
174047551	Male	80	80 years above	Urban Area	SA practice	unmarried	advdipl/dipl/certif/trade	the same	high	yes	5.5003424	0-5 years	0	none	2	2 risk factors	retired	marginal	46.2569	55.90969
-672606181	Female	80	80 years above	Urban Area	SA practice	married	advdipl/dipl/certif/trade	the same	highest	no	3.4579055	0-5 years	1	just 1	3	3 or more	pensioner		31.06551	49.02305
-1790830653	Male	78	70 to 79 years	Urban Area	SA practice	unmarried	advdipl/dipl/certif/trade	the same	high	yes	7.8384666	6-10 years	0	none	3	3 or more	pensioner	adequate	51.64082000000001	54.67719
1874023031	Male	74	70 to 79 years	Urban Area	QLD practice	married	advdipl/dipl/certif/trade	the same	high	yes	29.741274	>10 years	2	2 or more	1	0-1 risk factors	pensioner	marginal	40.02275	53.59534
1690339645	Male	74	70 to 79 years	Urban Area	QLD practice	married	advdipl/dipl/certif/trade	the same	highest	yes	14.746064	>10 years	1	just 1	2	2 risk factors	pensioner	adequate	50.0582	55.00585
-2143963989	Male	46	38 to 69 years	Rural Australia	SA practice	married	advdipl/dipl/certif/trade	the same	low	yes	2.0068445	0-5 years	0	none	2	2 risk factors	employed	inadequate	53.02732	53.45891
-1215899606	Male	60	38 to 69 years	Rural Australia	QLD practice	married	advdipl/dipl/certif/trade	the same	high	yes	19.720739	>10 years	0	none	2	2 risk factors	employed	marginal	38.3263	54.70819
-1139193904	Male	78	70 to 79 years	Urban Area	QLD practice	unmarried	advdipl/dipl/certif/trade	the same	low	no	1.8863792	0-5 years	1	just 1	1	0-1 risk factors	retired	adequate	52.00966	49.238
-2081385394	Male	90	80 years above	Urban Area	SA practice	married	advdipl/dipl/certif/trade	the same	low	no	16.64887	>10 years	1	just 1	2	2 risk factors	pensioner	marginal	56.11712	29.87114
445524413	Male	80	80 years above	Urban Area	QLD practice	married	advdipl/dipl/certif/trade	the same	highest	yes	8.9746752	6-10 years	0	none	3	3 or more	pensioner	marginal	27.83827	33.30076
1514016294	Male	82	80 years above	Urban Area	QLD practice	married	advdipl/dipl/certif/trade	the same	highest	no	11.893224	>10 years	2	2 or more	2	2 risk factors	pensioner	marginal	42.49416	43.26034
89716332	Male	76	70 to 79 years	Urban Area	QLD practice	married	advdipl/dipl/certif/trade	the same	high	yes	8.9253931	6-10 years	0	none	2	2 risk factors	pensioner	adequate	49.92177	48.12691
-1293902525	Male	62	38 to 69 years	Urban Area	QLD practice	unmarried	advdipl/dipl/certif/trade	lower to very low	highest	yes	.9445585	0-5 years	0	none	4	3 or more	pensioner	marginal	28.16098	48.93285
-1737377695	Male	78	70 to 79 years	Urban Area	QLD practice	married	advdipl/dipl/certif/trade	the same	high	yes	2.5790555	0-5 years	0	none	1	0-1 risk factors	pensioner	inadequate	39.38040000000001	55.2008
844488378	Male	62	38 to 69 years	Rural Australia	SA practice	married	advdipl/dipl/certif/trade	lower to very low	low	yes	2.9048598	0-5 years	0	none	4	3 or more	pensioner	marginal	30.67076	55.86795
-914162762	Male	72	70 to 79 years	Urban Area	SA practice	married	advdipl/dipl/certif/trade	very high to higher	highest	yes	27.863108	>10 years	3	2 or more	4	3 or more	retired	marginal	30.30099000000001	54.74628
596130317	Male	76	70 to 79 years	Urban Area	SA practice	married	advdipl/dipl/certif/trade	the same	high	yes	5.6618752	0-5 years	0	none	2	2 risk factors	pensioner	adequate	51.13522	51.09702
-288574826	Male	74	70 to 79 years	Urban Area	SA practice	married	advdipl/dipl/certif/trade	the same	high	yes	14.138262	>10 years	0	none	2	2 risk factors	pensioner	marginal	55.16415000000001	51.52987
-578657264	Male	80	80 years above	Rural Australia	SA practice	married	advdipl/dipl/certif/trade	the same	low	yes	4.0985627	0-5 years	0	none	2	2 risk factors	pensioner	inadequate	44.13416000000001	49.75378
-534775079	Male	70	70 to 79 years	Urban Area	QLD practice	married	advdipl/dipl/certif/trade	lower to very low	highest	yes	.27926078	0-5 years	1	just 1	2	2 risk factors	employed	marginal	41.08370000000001	49.50952
-997492997	Male	64	38 to 69 years	Urban Area	SA practice	unmarried	advdipl/dipl/certif/trade	lower to very low	low	yes	21.785078	>10 years	0	none	4	3 or more	pensioner	marginal	18.53569	52.83055
820421109	Male	76	70 to 79 years	Urban Area	QLD practice	married	advdipl/dipl/certif/trade	very high to higher	high	yes	21.804243	>10 years	4	2 or more	1	0-1 risk factors	retired	adequate	18.2389	54.46359
-944793188	Male	72	70 to 79 years	Urban Area	SA practice	married	advdipl/dipl/certif/trade	the same	high	no	8.4271049	6-10 years	1	just 1	2	2 risk factors	pensioner	marginal	39.59982000000001	37.84173
-762843520	Male	68	38 to 69 years	Rural Australia	SA practice	married	advdipl/dipl/certif/trade	the same	highest	yes	9.4401093	6-10 years	1	just 1	2	2 risk factors	employed	adequate	58.19014	47.22879
791908884	Male	44	38 to 69 years	Urban Area	SA practice	married	advdipl/dipl/certif/trade	the same	high	yes	.86516082	0-5 years	0	none	3	3 or more	employed	adequate	34.93085000000001	42.77806
1829297883	Male	70	70 to 79 years	Urban Area	SA practice	married	advdipl/dipl/certif/trade	the same	highest	yes	1.9356605	0-5 years	0	none	1	0-1 risk factors	pensioner	marginal	47.45273	40.5493
-876201007	Male	78	70 to 79 years	Urban Area	QLD practice	married	advdipl/dipl/certif/trade	lower to very low	highest	no	1.6591376	0-5 years	1	just 1	4	3 or more	pensioner	marginal	22.25178	52.80268
-682147585	Male	80	80 years above	Urban Area	SA practice	married	advdipl/dipl/certif/trade	the same	middle	yes	9.9712524	6-10 years	3	2 or more	3	3 or more	pensioner	marginal	46.54067000000001	54.38757
1308970098	Male	68	38 to 69 years	Urban Area	SA practice	married	advdipl/dipl/certif/trade	very high to higher	low	yes	22.253252	>10 years	0	none	4	3 or more	employed	marginal	41.61691	46.95163
1262651485	Male	60	38 to 69 years	Urban Area	QLD practice	married	advdipl/dipl/certif/trade	very high to higher	highest	yes	7.6112251	6-10 years	1	just 1	2	2 risk factors	employed	adequate	56.48287000000001	51.59051
271595199	Male	80	80 years above	Urban Area	QLD practice	married	advdipl/dipl/certif/trade	very high to higher	middle	yes	5.7412729	0-5 years	1	just 1	2	2 risk factors	pensioner	inadequate	36.35096	48.84197
-1252760052	Male	68	38 to 69 years	Urban Area	SA practice	married	advdipl/dipl/certif/trade	the same	highest	yes	7.1676931	6-10 years	1	just 1	3	3 or more	pensioner	adequate	46.32156000000001	52.42464
-1691166004	Female	58	38 to 69 years	Urban Area	SA practice	unmarried	advdipl/dipl/certif/trade	lower to very low	high	yes	8.8240929	6-10 years	0	none	4	3 or more	pensioner	marginal	18.83254	54.21014
-170553785	Male	80	80 years above	Rural Australia	SA practice	married	advdipl/dipl/certif/trade	the same	low	no	2.6310747	0-5 years	0	none	2	2 risk factors	retired	marginal	42.74513	55.09739
1615439088	Male	82	80 years above	Rural Australia	QLD practice	unmarried	advdipl/dipl/certif/trade	the same	middle	yes	5.7741275	0-5 years	2	2 or more	1	0-1 risk factors	pensioner	adequate	50.71606000000001	35.08828
1206977269	Male	76	70 to 79 years	Urban Area	QLD practice	married	advdipl/dipl/certif/trade	the same	highest	yes	3.983573	0-5 years	0	none	1	0-1 risk factors	pensioner	marginal	54.44279	50.79866
-227597371	Male	62	38 to 69 years	Urban Area	SA practice	married	advdipl/dipl/certif/trade	very high to higher	highest	no	21.615332	>10 years	0	none	2	2 risk factors	retired	adequate	54.44279	50.79866
-1228507876	Male	70	70 to 79 years	Rural Australia	SA practice	married	advdipl/dipl/certif/trade	the same	low	no	1.54141	0-5 years	0	none	2	2 risk factors	pensioner	adequate	53.21628000000001	54.49539
-1740018328	Male	62	38 to 69 years	Urban Area	QLD practice	unmarried	advdipl/dipl/certif/trade	very high to higher	highest	yes	1.7275839	0-5 years	0	none	2	2 risk factors	employed	inadequate	55.57603	49.57053
-283343133	Male	74	70 to 79 years	Urban Area	QLD practice	married	advdipl/dipl/certif/trade	the same	highest	yes	4.219028	0-5 years	1	just 1	3	3 or more	employed	marginal	50.00198	52.32515
-317463184	Male	82	80 years above	Urban Area	SA practice	unmarried	advdipl/dipl/certif/trade	the same	high	yes	25.938398	>10 years	0	none	2	2 risk factors	retired	adequate	22.21235	49.78239
1517323680	Male	78	70 to 79 years	Urban Area	QLD practice	married	advdipl/dipl/certif/trade	lower to very low	highest	yes	4.2272415	0-5 years	1	just 1	1	0-1 risk factors	pensioner	inadequate	44.50659	57.68263
-1759601273	Female	68	38 to 69 years	Urban Area	QLD practice	unmarried	advdipl/dipl/certif/trade	the same	middle	no	3.5838466	0-5 years	0	none	0	0-1 risk factors	retired	marginal	54.49901000000001	53.47936
-1171651743	Male	66	38 to 69 years	Urban Area	SA practice	married	advdipl/dipl/certif/trade	the same	low	yes	4.884326	0-5 years	0	none	1	0-1 risk factors	retired	marginal	44.89777	53.20407
1418326863	Male	78	70 to 79 years	Urban Area	QLD practice	unmarried	advdipl/dipl/certif/trade	lower to very low	low	yes	2.0971937	0-5 years	0	none	3	3 or more	pensioner	adequate	54.85467000000001	48.83932
661367399	Male	70	70 to 79 years	Urban Area	QLD practice	married	advdipl/dipl/certif/trade	lower to very low	highest	yes	4.1095142	0-5 years	0	none	1	0-1 risk factors	pensioner	adequate	54.49901000000001	53.47936
2145348903	Male	74	70 to 79 years	Urban Area	QLD practice	unmarried	advdipl/dipl/certif/trade	the same	high	yes	13.434634	>10 years	0	none	1	0-1 risk factors	pensioner	marginal	55.57603	49.57053
-1898231502	Male	78	70 to 79 years	Urban Area	SA practice	married	advdipl/dipl/certif/trade	the same	high	yes	2.9404519	0-5 years	1	just 1	1	0-1 risk factors	pensioner	marginal	46.9867	50.47515
-1548748925	Female	72	70 to 79 years	Urban Area	QLD practice	married	advdipl/dipl/certif/trade	the same	low	yes	9.8836412	6-10 years	1	just 1	2	2 risk factors	pensioner	adequate	21.64606	61.6217
-159343544	Female	86	80 years above	Urban Area	SA practice	unmarried	advdipl/dipl/certif/trade	the same	highest	no	6.5927448	6-10 years	0	none	2	2 risk factors	retired	adequate	20.43760999999999	57.85248
-1930032431	Male	76	70 to 79 years	Urban Area	SA practice	married	advdipl/dipl/certif/trade	the same	high	yes	13.760438	>10 years	0	none	4	3 or more	retired	marginal	44.48451	53.99483
-2125661522	Male	78	70 to 79 years	Urban Area	QLD practice	married	advdipl/dipl/certif/trade	the same	low	yes	7.7043123	6-10 years	0	none	2	2 risk factors	retired	adequate	53.30302	51.10188
-1930903408	Male	80	80 years above	Urban Area	SA practice	married	advdipl/dipl/certif/trade	the same	high	yes	15.466119	>10 years	0	none	2	2 risk factors	pensioner	marginal	40.04121000000001	55.68739
231093317	Male	74	70 to 79 years	Urban Area	SA practice	unmarried	advdipl/dipl/certif/trade	lower to very low	low	no	10.65024	6-10 years	0	none	3	3 or more	pensioner	adequate	54.49901000000001	53.47936
-1216099384	Male	80	80 years above	Urban Area	QLD practice	married	advdipl/dipl/certif/trade	the same	highest	no	2.0698152	0-5 years	3	2 or more	3	3 or more	retired	marginal	50.83567	31.3415
984923362	Male	72	70 to 79 years	Urban Area	QLD practice	married	advdipl/dipl/certif/trade	the same	high	yes	17.133471	>10 years	3	2 or more	2	2 risk factors	pensioner	inadequate	55.16415000000001	51.52987
904608081	Male	78	70 to 79 years	Urban Area	SA practice	married	advdipl/dipl/certif/trade	lower to very low	middle	yes	8.884326	6-10 years	1	just 1	3	3 or more	pensioner	inadequate	24.71722000000001	48.75928
518994968	Female	66	38 to 69 years	Urban Area	SA practice	married	advdipl/dipl/certif/trade	the same	high	yes	5.2758384	0-5 years	0	none	2	2 risk factors	pensioner	adequate	50.95113000000001	50.05417
560577379	Male	68	38 to 69 years	Rural Australia	QLD practice	unmarried	advdipl/dipl/certif/trade	lower to very low	middle	yes	25.722109	>10 years	0	none	1	0-1 risk factors	pensioner	adequate	56.48287000000001	51.59051
1801457958	Male	68	38 to 69 years	Urban Area	SA practice	married	advdipl/dipl/certif/trade	the same	high	yes	7.2635183	6-10 years	0	none	2	2 risk factors	pensioner	marginal	29.11369000000001	52.65059
-1172105528	Male	80	80 years above	Rural Australia	SA practice	married	advdipl/dipl/certif/trade	the same	highest	yes	30.01232	>10 years	0	none	2	2 risk factors	retired	marginal	51.14852000000001	45.63081
-354119922	Male	76	70 to 79 years	Urban Area	QLD practice	married	advdipl/dipl/certif/trade	the same	high	yes	22.915812	>10 years	1	just 1	2	2 risk factors	pensioner	adequate	52.73755000000001	50.89412
-483315080	Male	80	80 years above	Urban Area	QLD practice	married	advdipl/dipl/certif/trade	the same	highest	yes	3.8302534	0-5 years	0	none	1	0-1 risk factors	pensioner	inadequate	43.27177	51.90584
-1700372072	Male	68	38 to 69 years	Urban Area	SA practice	married	advdipl/dipl/certif/trade	lower to very low	high	no	10.464066	6-10 years	0	none	2	2 risk factors	pensioner	marginal	36.083	35.10667
1252870005	Male	58	38 to 69 years	Rural Australia	SA practice	married	advdipl/dipl/certif/trade	lower to very low	low	no	5.0869269	0-5 years	2	2 or more	2	2 risk factors	employed	adequate	48.74153	47.8752
-897242503	Male	80	80 years above	Rural Australia	SA practice	unmarried	advdipl/dipl/certif/trade	the same	highest	yes	18.68857	>10 years	0	none	2	2 risk factors	pensioner	marginal	47.02307	48.14682
-682440611	Male	82	80 years above	Urban Area	SA practice	married	advdipl/dipl/certif/trade	the same	highest	yes	25.943874	>10 years	3	2 or more	2	2 risk factors	pensioner	marginal	17.69768	43.36497
1436073700	Male	82	80 years above	Urban Area	QLD practice	unmarried	advdipl/dipl/certif/trade	very high to higher	low	yes	11.501711	>10 years	1	just 1	3	3 or more	retired	adequate	50.80779	46.08833
1006600063	Male	72	70 to 79 years	Rural Australia	SA practice	married	advdipl/dipl/certif/trade	the same	highest	yes	12.616016	>10 years	0	none	3	3 or more	retired	marginal	43.46649	55.82859999999999
1275456251	Male	80	80 years above	Rural Australia	QLD practice	married	advdipl/dipl/certif/trade	the same	middle	yes	6.7296371	6-10 years	0	none	1	0-1 risk factors	employed	marginal	44.86225	53.04259
-1207014722	Male	88	80 years above	Urban Area	SA practice	unmarried	advdipl/dipl/certif/trade	very high to higher	high	yes	18.748802	>10 years	0	none	1	0-1 risk factors	retired	adequate	29.29007	59.23456
946223987	Male	78	70 to 79 years	Urban Area	QLD practice	married	advdipl/dipl/certif/trade	the same	high	yes	15.901438	>10 years	4	2 or more	2	2 risk factors	pensioner	adequate	46.44163	40.69528
-1993003866	Male	74	70 to 79 years	Urban Area	QLD practice	married	advdipl/dipl/certif/trade	lower to very low	highest	yes	4.1451063	0-5 years	1	just 1	2	2 risk factors	retired	marginal	55.16415000000001	51.52987
57459105	Male	64	38 to 69 years	Urban Area	SA practice	married	advdipl/dipl/certif/trade	lower to very low	highest	yes	3.4113622	0-5 years	1	just 1	3	3 or more	pensioner	marginal	34.87505	56.38669
892158449	Male	74	70 to 79 years	Urban Area	QLD practice	married	advdipl/dipl/certif/trade	lower to very low	highest	yes	8.8459959	6-10 years	0	none	2	2 risk factors	employed	adequate	50.72334	53.05636
1810299455	Male	64	38 to 69 years	Urban Area	QLD practice	married	advdipl/dipl/certif/trade	the same	high	yes	4.8295689	0-5 years	1	just 1	3	3 or more	retired	marginal	46.61256	51.26965
208666720	Male	70	70 to 79 years	Urban Area	QLD practice	married	advdipl/dipl/certif/trade	the same	high	yes	19.901438	>10 years	1	just 1	2	2 risk factors	pensioner	inadequate	37.37499	51.73139
937188891	Male	70	70 to 79 years	Rural Australia	SA practice	unmarried	advdipl/dipl/certif/trade	lower to very low	low	yes	.18069816	0-5 years	1	just 1	2	2 risk factors	employed	inadequate	24.63543	59.28856
1140539683	Male	72	70 to 79 years	Rural Australia	QLD practice	unmarried	advdipl/dipl/certif/trade	the same	middle	yes	8.1779604	6-10 years	0	none	1	0-1 risk factors	pensioner	adequate	54.49901000000001	53.47936
1070646874	Male	74	70 to 79 years	Urban Area	SA practice	married	advdipl/dipl/certif/trade	lower to very low	highest	yes	4.418891	0-5 years	0	none	2	2 risk factors	pensioner	adequate	50.72334	53.05636
556808805	Male	82	80 years above	Urban Area	QLD practice	married	advdipl/dipl/certif/trade	lower to very low	highest	yes	9.9548254	6-10 years	0	none	1	0-1 risk factors	pensioner		58.50687000000001	35.36199
-2077602489	Male	66	38 to 69 years	Urban Area	SA practice	married	advdipl/dipl/certif/trade	the same	low	yes	9.6700888	6-10 years	0	none	2	2 risk factors	employed	adequate	54.49901000000001	53.47936
1134270963	Male	62	38 to 69 years	Urban Area	SA practice	married	advdipl/dipl/certif/trade	very high to higher	middle	no	8.9691992	6-10 years	0	none	1	0-1 risk factors	pensioner	marginal	35.75435	55.61534
-1217332105	Male	68	38 to 69 years	Urban Area	SA practice	married	advdipl/dipl/certif/trade	the same	low	no	16.969198	>10 years	0	none	3	3 or more	pensioner	marginal	29.52217	48.26834
1332211857	Male	72	70 to 79 years	Rural Australia	QLD practice	married	advdipl/dipl/certif/trade	the same	middle	yes	6.8145108	6-10 years	0	none	2	2 risk factors	employed	inadequate	54.33321	31.55407
-284763959	Female	82	80 years above	Urban Area	SA practice	unmarried	advdipl/dipl/certif/trade	the same	high	yes	9.771389	6-10 years	1	just 1	2	2 risk factors	pensioner	adequate	18.94214	62.2117
-223865000	Female	66	38 to 69 years	Rural Australia	SA practice	married	advdipl/dipl/certif/trade	the same	high	yes	7.4880219	6-10 years	1	just 1	3	3 or more	pensioner	marginal	53.54336	44.6573
-845408966	Male	72	70 to 79 years	Urban Area	SA practice	married	advdipl/dipl/certif/trade	the same	low	yes	17.579741	>10 years	0	none	3	3 or more	pensioner	adequate	23.15796	47.3638
-793333482	Male	74	70 to 79 years	Urban Area	QLD practice	unmarried	advdipl/dipl/certif/trade	very high to higher	low	yes	8.7611227	6-10 years	1	just 1	3	3 or more	retired	adequate	52.73755000000001	50.89412
-583926138	Male	72	70 to 79 years	Urban Area	QLD practice	married	advdipl/dipl/certif/trade	the same	low	yes	7.8138261	6-10 years	0	none	4	3 or more	retired	marginal	55.55642	46.69038999999999
-1353925185	Male	70	70 to 79 years	Urban Area	QLD practice	married	advdipl/dipl/certif/trade	the same	high	yes	22.915812	>10 years	0	none	1	0-1 risk factors	pensioner	marginal	55.16415000000001	51.52987
809021782	Male	68	38 to 69 years	Urban Area	SA practice	married	advdipl/dipl/certif/trade	very high to higher	highest	yes	3.2032855	0-5 years	1	just 1	4	3 or more	employed	adequate	55.16415000000001	51.52987
-1951186253	Male	60	38 to 69 years	Rural Australia	SA practice	married	advdipl/dipl/certif/trade	the same	low	yes	3.1321013	0-5 years	0	none	3	3 or more	employed	adequate	30.1431	30.02711
-1396621849	Male	64	38 to 69 years	Rural Australia	QLD practice	married	advdipl/dipl/certif/trade	the same	low	yes	7.1813827	6-10 years	1	just 1	3	3 or more	employed	adequate	55.67462	43.19965000000001
-135647531	Male	78	70 to 79 years	Urban Area	QLD practice	unmarried	advdipl/dipl/certif/trade	the same	middle	no	29.727583	>10 years	0	none	1	0-1 risk factors	pensioner	marginal	36.56454	51.93551
1257215061	Male	80	80 years above	Rural Australia	SA practice	married	advdipl/dipl/certif/trade	the same	high	yes	16.728268	>10 years	0	none	4	3 or more	pensioner	marginal	52.85231	49.66191
-498752750	Male	60	38 to 69 years	Urban Area	QLD practice	married	advdipl/dipl/certif/trade	the same	high	yes	5.8069816	0-5 years	0	none	3	3 or more	employed	marginal	25.69531	28.78253
1047131234	Male	66	38 to 69 years	Rural Australia	SA practice	married	advdipl/dipl/certif/trade	lower to very low	low	yes	16.711842	>10 years	0	none	3	3 or more	pensioner	inadequate	30.97443	56.33377
848115721	Male	72	70 to 79 years	Rural Australia	QLD practice	married	advdipl/dipl/certif/trade	the same	high	yes	2.5790555	0-5 years	0	none	2	2 risk factors	pensioner	marginal	26.2869	53.77685
-1890200064	Male	64	38 to 69 years	Urban Area	SA practice	married	advdipl/dipl/certif/trade	very high to higher	high	no	1.0841889	0-5 years	1	just 1	3	3 or more	employed	marginal	47.78555	52.77156
298311076	Male	80	80 years above	Urban Area	QLD practice	married	advdipl/dipl/certif/trade	lower to very low	low	yes	5.0212183	0-5 years	1	just 1	3	3 or more	pensioner	adequate	38.90129	50.52135
324351819	Male	80	80 years above	Urban Area	QLD practice	married	advdipl/dipl/certif/trade	the same	middle	yes	5.2895279	0-5 years	3	2 or more	2	2 risk factors	pensioner	adequate	47.89686	47.43347
513696196	Male	58	38 to 69 years	Rural Australia	SA practice	married	advdipl/dipl/certif/trade	the same	low	yes	1.9794661	0-5 years	0	none	3	3 or more	retired	marginal	42.33345	51.49921
-1252374901	Male	66	38 to 69 years	Urban Area	SA practice	married	advdipl/dipl/certif/trade	very high to higher	high	yes	11.865846	>10 years	0	none	3	3 or more	employed	marginal	44.72103	51.9496
862313136	Male	58	38 to 69 years	Urban Area	SA practice	married	advdipl/dipl/certif/trade	the same	middle	yes	7.6002736	6-10 years	1	just 1	4	3 or more	pensioner	marginal	36.99468	45.1649
-1005827553	Female	80	80 years above	Urban Area	SA practice	unmarried	advdipl/dipl/certif/trade	the same	high	yes	.8898015	0-5 years	0	none	2	2 risk factors	pensioner	adequate	36.57767	55.03491
502860074	Male	62	38 to 69 years	Urban Area	SA practice	married	advdipl/dipl/certif/trade	lower to very low	high	yes	10.395619	6-10 years	1	just 1	3	3 or more	pensioner	marginal	36.63991	53.50863
1428851468	Male	74	70 to 79 years	Rural Australia	QLD practice	married	advdipl/dipl/certif/trade	very high to higher	middle	yes	4.5201917	0-5 years	0	none	3	3 or more	pensioner	marginal	33.91342	46.39851
-484866801	Male	76	70 to 79 years	Urban Area	QLD practice	married	advdipl/dipl/certif/trade	the same	low	yes	24.106775	>10 years	0	none	2	2 risk factors	pensioner	adequate	48.36671000000001	43.33342
-1558077903	Male	70	70 to 79 years	Rural Australia	QLD practice	married	advdipl/dipl/certif/trade	the same	middle	no	5.8480492	0-5 years	5	2 or more	2	2 risk factors	pensioner	marginal	26.97432000000001	57.29639
-1556474107	Male	72	70 to 79 years	Urban Area	QLD practice	married	advdipl/dipl/certif/trade	the same	middle	yes	26.740589	>10 years	1	just 1	2	2 risk factors	pensioner	marginal	21.32325	52.34958
-745535200	Male	80	80 years above	Urban Area	SA practice	unmarried	advdipl/dipl/certif/trade	the same	low	yes	10.099932	6-10 years	0	none	2	2 risk factors	pensioner	inadequate	54.89574	47.69916
1877587585	Male	74	70 to 79 years	Urban Area	QLD practice	married	advdipl/dipl/certif/trade	the same	low	yes	10.628337	6-10 years	0	none	3	3 or more	retired	marginal	38.08671	49.11251
-460071013	Male	64	38 to 69 years	Rural Australia	QLD practice	married	advdipl/dipl/certif/trade	lower to very low	high	yes	7.2224503	6-10 years	0	none	2	2 risk factors	pensioner	inadequate	37.16428000000001	49.22145
1593710764	Female	64	38 to 69 years	Rural Australia	SA practice	married	advdipl/dipl/certif/trade	the same	low	yes	10.617385	6-10 years	1	just 1	3	3 or more	employed	marginal	44.50659	57.68263
-2138712376	Male	76	70 to 79 years	Urban Area	QLD practice	married	advdipl/dipl/certif/trade	the same	low	yes	13.905544	>10 years	2	2 or more	1	0-1 risk factors	employed	marginal	42.71204	39.22279
-67773875	Male	80	80 years above	Urban Area	SA practice	married	advdipl/dipl/certif/trade	the same	highest	yes	7.4277892	6-10 years	2	2 or more	3	3 or more	pensioner	marginal	54.49901000000001	53.47936
-1663358364	Male	78	70 to 79 years	Rural Australia	SA practice	married	advdipl/dipl/certif/trade	the same	low	yes	17.675564	>10 years	0	none	3	3 or more	pensioner	marginal	53.96816000000001	49.15239
326566690	Male	62	38 to 69 years	Urban Area	SA practice	married	advdipl/dipl/certif/trade	the same	high	yes	6.198494	6-10 years	1	just 1	3	3 or more	employed	marginal	55.57603	49.57053
-147056389	Female	56	38 to 69 years	Urban Area	SA practice	married	advdipl/dipl/certif/trade	very high to higher	highest	no	7.0499659	6-10 years	0	none	3	3 or more	employed	adequate	34.12201	54.18945
-691567481	Male	78	70 to 79 years	Urban Area	SA practice	married	advdipl/dipl/certif/trade	very high to higher	high	no	16.095825	>10 years	0	none	3	3 or more	retired	marginal	50.64098	46.57061
235457728	Male	70	70 to 79 years	Rural Australia	SA practice	married	advdipl/dipl/certif/trade	the same	low	yes	6.6064339	6-10 years	0	none	2	2 risk factors	pensioner	marginal	43.89999	55.71921
1147764639	Female	62	38 to 69 years	Rural Australia	QLD practice	married	advdipl/dipl/certif/trade	the same	middle	yes	7.2717319	6-10 years	0	none	3	3 or more	pensioner	adequate	59.05098	26.96207
1693659728	Male	76	70 to 79 years	Rural Australia	QLD practice	married	advdipl/dipl/certif/trade	the same	middle	yes	11.397673	>10 years	1	just 1	3	3 or more	pensioner	marginal	51.16813000000001	48.51095
-1988944546	Male	68	38 to 69 years	Urban Area	QLD practice	married	advdipl/dipl/certif/trade	the same	high	no	11.846681	>10 years	4	2 or more	3	3 or more	pensioner	marginal	28.47469000000001	58.40513
-1525823451	Male	84	80 years above	Urban Area	SA practice	married	advdipl/dipl/certif/trade	the same	highest	no	6.7159481	6-10 years	1	just 1	2	2 risk factors	retired	adequate	31.30277000000001	52.97491
112674832	Male	72	70 to 79 years	Urban Area	SA practice	married	advdipl/dipl/certif/trade	the same	high	yes	.60506505	0-5 years	0	none	2	2 risk factors	pensioner	marginal	55.16415000000001	51.52987
-375757196	Male	72	70 to 79 years	Urban Area	QLD practice	married	advdipl/dipl/certif/trade	the same	highest	yes	9.4674883	6-10 years	0	none	2	2 risk factors	pensioner	marginal	56.90538	52.51108
-477548204	Male	88	80 years above	Urban Area	SA practice	married	advdipl/dipl/certif/trade	the same	highest	yes	10.220397	6-10 years	1	just 1	1	0-1 risk factors	pensioner		29.30664	32.73227
1483403158	Male	68	38 to 69 years	Rural Australia	QLD practice	married	advdipl/dipl/certif/trade	the same	high	yes	2.2943189	0-5 years	1	just 1	3	3 or more	pensioner	adequate	36.82467	55.34449
-313321721	Male	60	38 to 69 years	Urban Area	SA practice	married	advdipl/dipl/certif/trade	the same	high	yes	4.4052019	0-5 years	0	none	2	2 risk factors	pensioner	adequate	50.12539	40.85156
366165592	Male	74	70 to 79 years	Urban Area	QLD practice	married	advdipl/dipl/certif/trade	the same	high	yes	15.340178	>10 years	1	just 1	1	0-1 risk factors	retired	marginal	40.55433000000001	54.21696
-2108871032	Male	60	38 to 69 years	Urban Area	QLD practice	married	advdipl/dipl/certif/trade	lower to very low	middle	yes	.68446273	0-5 years	1	just 1	2	2 risk factors	employed	adequate	24.46101	56.71692
-1134648934	Male	50	38 to 69 years	Urban Area	QLD practice	married	advdipl/dipl/certif/trade	very high to higher	high	yes	1.2922655	0-5 years	0	none	1	0-1 risk factors	employed	marginal	54.85467000000001	48.83932
879120050	Male	72	70 to 79 years	Rural Australia	SA practice	married	advdipl/dipl/certif/trade	the same	low	yes	14.877481	>10 years	1	just 1	2	2 risk factors	pensioner	adequate	36.82467	55.34449
-1212141188	Male	76	70 to 79 years	Urban Area	QLD practice	unmarried	advdipl/dipl/certif/trade	lower to very low	low	yes	21.724846	>10 years	0	none	0	0-1 risk factors	retired	inadequate	50.92060000000001	30.52247
-417732419	Male	78	70 to 79 years	Urban Area	QLD practice	married	advdipl/dipl/certif/trade	very high to higher	low	yes	14.373716	>10 years	2	2 or more	3	3 or more	retired	marginal	54.44279	50.79866
-1050854024	Male	74	70 to 79 years	Urban Area	SA practice	married	advdipl/dipl/certif/trade	very high to higher	low	yes	17.169062	>10 years	0	none	3	3 or more	employed	adequate	55.14454000000001	48.64973
930200792	Male	62	38 to 69 years	Rural Australia	SA practice	married	advdipl/dipl/certif/trade	very high to higher	high	yes	20.668036	>10 years	1	just 1	3	3 or more	retired	marginal	47.23299	34.64636
2139060420	Male	80	80 years above	Urban Area	QLD practice	unmarried	advdipl/dipl/certif/trade	the same	highest	yes	4.0821357	0-5 years	1	just 1	3	3 or more	pensioner	marginal	36.21725	26.10658
1865744526	Male	74	70 to 79 years	Urban Area	SA practice	married	advdipl/dipl/certif/trade	very high to higher	high	yes	6.2121835	6-10 years	0	none	2	2 risk factors	retired	marginal	50.52862	49.1336
-44736584	Male	62	38 to 69 years	Urban Area	QLD practice	married	advdipl/dipl/certif/trade	the same	middle	yes	4.443532	0-5 years	0	none	1	0-1 risk factors	employed	marginal	52.31025	21.90916000000001
-1879543963	Male	60	38 to 69 years	Urban Area	SA practice	married	advdipl/dipl/certif/trade	very high to higher	highest	no	5.1964407	0-5 years	0	none	2	2 risk factors	employed	adequate	55.16415000000001	51.52987
-709098721	Female	66	38 to 69 years	Urban Area	QLD practice	unmarried	seniorsec/secondary	the same	highest	yes	3.430527	0-5 years	0	none	3	3 or more	pensioner	marginal	37.53644	29.94529
-627787438	Male	82	80 years above	Urban Area	QLD practice	unmarried	seniorsec/secondary	the same	low	no	2.7241616	0-5 years	2	2 or more	1	0-1 risk factors	pensioner	marginal	48.57496	48.01315
-1108738150	Male	80	80 years above	Urban Area	SA practice	unmarried	seniorsec/secondary	the same	highest	yes	18.803558	>10 years	2	2 or more	3	3 or more	pensioner	adequate	38.38252	57.38889
1272525238	Male	80	80 years above	Urban Area	SA practice	unmarried	seniorsec/secondary	the same	low	no	16.807667	>10 years	0	none	3	3 or more	pensioner	adequate	48.93625	51.79796
-754350143	Male	82	80 years above	Urban Area	SA practice	married	seniorsec/secondary	the same	highest	yes	18.45859	>10 years	0	none	2	2 risk factors	retired	inadequate	41.20218000000001	53.80904
816529964	Female	68	38 to 69 years	Rural Australia	QLD practice	married	seniorsec/secondary	the same	middle	yes	1.1389459	0-5 years	1	just 1	3	3 or more	employed	adequate	54.49901000000001	53.47936
2074772476	Female	74	70 to 79 years	Urban Area	QLD practice	unmarried	seniorsec/secondary	lower to very low	highest	yes	3.8220396	0-5 years	0	none	2	2 risk factors	pensioner	adequate	55.16415000000001	51.52987
-781010742	Male	78	70 to 79 years	Urban Area	QLD practice	unmarried	seniorsec/secondary	lower to very low	low	no	4.4079399	0-5 years	0	none	2	2 risk factors	pensioner		38.11445000000001	38.24299
-563303680	Female	60	38 to 69 years	Rural Australia	QLD practice	married	seniorsec/secondary	the same	high	no	4.7529092	0-5 years	0	none	2	2 risk factors	pensioner	marginal	52.84046	51.00156
-1630871421	Female	74	70 to 79 years	Urban Area	QLD practice	married	seniorsec/secondary	lower to very low	middle	no	4.9445586	0-5 years	0	none	1	0-1 risk factors	retired	marginal	33.85218	41.62178
-1539705361	Male	64	38 to 69 years	Urban Area	SA practice	married	seniorsec/secondary	the same	low	yes	7.6522927	6-10 years	0	none	1	0-1 risk factors	pensioner	inadequate	29.64193	42.16678
-1004626388	Female	88	80 years above	Urban Area	SA practice	unmarried	seniorsec/secondary	the same	high	no	12.711842	>10 years	0	none	2	2 risk factors	retired	marginal	37.78838	48.60093
-673623757	Male	52	38 to 69 years	Urban Area	QLD practice	married	seniorsec/secondary	the same	low	yes	11.134839	>10 years	1	just 1	2	2 risk factors	employed	inadequate	52.73755000000001	50.89412
1901576714	Male	66	38 to 69 years	Urban Area	SA practice	married	seniorsec/secondary	the same	middle	yes	8.5776863	6-10 years	0	none	3	3 or more	pensioner	adequate	54.92152	54.39993
1204333187	Female	76	70 to 79 years	Rural Australia	SA practice	unmarried	seniorsec/secondary	lower to very low	highest	yes	1.6290212	0-5 years	0	none	3	3 or more	pensioner	inadequate	51.65133	30.89065
1728736965	Male	78	70 to 79 years	Urban Area	QLD practice	married	seniorsec/secondary	the same	highest	yes	21.746748	>10 years	1	just 1	1	0-1 risk factors	pensioner	marginal	40.45309	53.72805
-502536823	Female	76	70 to 79 years	Urban Area	SA practice	unmarried	seniorsec/secondary	the same	high	no	3.5455167	0-5 years	1	just 1	3	3 or more	pensioner	marginal	54.49901000000001	53.47936
-56990252	Female	64	38 to 69 years	Urban Area	QLD practice	married	seniorsec/secondary	the same	low	yes	3.9589322	0-5 years	0	none	1	0-1 risk factors	employed	marginal	53.96816000000001	49.15239
559894515	Female	72	70 to 79 years	Urban Area	QLD practice	married	seniorsec/secondary	lower to very low	middle	no	13.741273	>10 years	2	2 or more	2	2 risk factors	pensioner	marginal	43.67703	49.6908
-1227140493	Female	78	70 to 79 years	Urban Area	SA practice	married	seniorsec/secondary	the same	high	yes	10.12731	6-10 years	4	2 or more	2	2 risk factors	pensioner	adequate	34.05326	42.31039
-1968438591	Male	84	80 years above	Urban Area	QLD practice	unmarried	seniorsec/secondary	lower to very low	highest	no	5.9575634	0-5 years	0	none	2	2 risk factors	pensioner	inadequate	45.19109	49.84299
-1199669927	Male	68	38 to 69 years	Urban Area	SA practice	married	seniorsec/secondary	very high to higher	low	yes	7.6413417	6-10 years	0	none	3	3 or more	pensioner	marginal	53.77765	52.74815
-788535385	Male	54	38 to 69 years	Urban Area	SA practice	unmarried	seniorsec/secondary	the same	high	yes	6.7296371	6-10 years	0	none	2	2 risk factors	employed	adequate	39.47659	53.23754
-1670657355	Female	80	80 years above	Rural Australia	QLD practice	unmarried	seniorsec/secondary	lower to very low	middle	yes	8.4736481	6-10 years	0	none	2	2 risk factors	pensioner	adequate	24.77704	29.04312
1084405944	Female	80	80 years above	Urban Area	SA practice	married	seniorsec/secondary	the same	middle	yes	4.8268309	0-5 years	0	none	3	3 or more	pensioner	marginal	17.83572	52.87202
-44963487	Female	72	70 to 79 years	Urban Area	QLD practice	married	seniorsec/secondary	lower to very low	middle	yes	27.739904	>10 years	0	none	1	0-1 risk factors	pensioner	marginal	54.96943	47.60711
-467006502	Male	72	70 to 79 years	Rural Australia	SA practice	married	seniorsec/secondary	very high to higher	low	yes	2.7789185	0-5 years	1	just 1	2	2 risk factors	retired	inadequate	55.8659	49.38094
-1546177135	Male	52	38 to 69 years	Urban Area	SA practice	married	seniorsec/secondary	lower to very low	high	yes	10.63655	6-10 years	0	none	3	3 or more	employed	marginal	17.52884	50.47241
1082415777	Male	56	38 to 69 years	Urban Area	SA practice	married	seniorsec/secondary	the same	highest	yes	12.153319	>10 years	0	none	1	0-1 risk factors	employed	marginal	56.89475	49.63117
-1827071965	Male	54	38 to 69 years	Urban Area	SA practice	married	seniorsec/secondary	the same	high	yes	5.7494864	0-5 years	0	none	3	3 or more	retired	adequate	46.97231	57.17821
128537625	Male	76	70 to 79 years	Rural Australia	SA practice	married	seniorsec/secondary	lower to very low	high	yes	15.468857	>10 years	2	2 or more	4	3 or more	pensioner	marginal	30.42617	48.49776
876063934	Female	76	70 to 79 years	Urban Area	SA practice	unmarried	seniorsec/secondary	very high to higher	high	yes	6.8473649	6-10 years	0	none	3	3 or more	retired	adequate	49.36530000000001	49.98982
1898038650	Male	74	70 to 79 years	Urban Area	SA practice	married	seniorsec/secondary	the same	highest	no	12.07666	>10 years	1	just 1	3	3 or more	pensioner	marginal	47.50863	48.62111
1336865737	Male	66	38 to 69 years	Urban Area	QLD practice	married	seniorsec/secondary	very high to higher	highest	no	2.4914441	0-5 years	0	none	1	0-1 risk factors	retired	adequate	43.90826000000001	37.57899999999999
-1888775517	Female	84	80 years above	Urban Area	SA practice	unmarried	seniorsec/secondary	the same	low	yes	2.7022588	0-5 years	0	none	1	0-1 risk factors	retired	marginal	26.17453	54.67918
65172148	Female	68	38 to 69 years	Urban Area	SA practice	married	seniorsec/secondary	the same	high	no	3.340178	0-5 years	0	none	3	3 or more	employed	marginal	27.64063000000001	55.74044
1984008641	Male	80	80 years above	Urban Area	SA practice	married	seniorsec/secondary	the same	middle	no	21.034908	>10 years	0	none	2	2 risk factors	retired	marginal	51.76344	54.91039
-75343773	Female	50	38 to 69 years	Urban Area	SA practice	unmarried	seniorsec/secondary	very high to higher	low	no	4.9883642	0-5 years	0	none	2	2 risk factors	pensioner	inadequate	42.51484000000001	22.33172
1583954324	Male	76	70 to 79 years	Urban Area	QLD practice	married	seniorsec/secondary	the same	middle	no	9.7412729	6-10 years	1	just 1	2	2 risk factors	pensioner	marginal	23.95216	56.9045
83323663	Male	64	38 to 69 years	Urban Area	SA practice	married	seniorsec/secondary	the same	highest	no	2.3189597	0-5 years	0	none	3	3 or more	retired	adequate	53.26419	47.70257
-2038241473	Male	70	70 to 79 years	Urban Area	SA practice	unmarried	seniorsec/secondary	the same	middle	yes	4.5831623	0-5 years	2	2 or more	3	3 or more	pensioner	marginal	22.10094	39.78326
1786000214	Male	80	80 years above	Urban Area	SA practice	married	seniorsec/secondary	lower to very low	high	yes	5.560575	0-5 years	0	none	2	2 risk factors	pensioner	adequate	54.49901000000001	53.47936
1256861036	Male	72	70 to 79 years	Rural Australia	SA practice	married	seniorsec/secondary	lower to very low	low	yes	9.6919918	6-10 years	2	2 or more	4	3 or more	pensioner		50.41386	50.36581
-589612038	Female	62	38 to 69 years	Urban Area	QLD practice	married	seniorsec/secondary	the same	high	yes	15.507187	>10 years	0	none	1	0-1 risk factors	retired	adequate	57.00812000000001	33.13654
17928052	Female	86	80 years above	Urban Area	SA practice	married	seniorsec/secondary	the same	highest	no	2.108145	0-5 years	3	2 or more	3	3 or more	pensioner	inadequate	25.35888	53.80425
1106019973	Male	74	70 to 79 years	Urban Area	QLD practice	married	seniorsec/secondary	very high to higher	high	no	33.839836	>10 years	3	2 or more	1	0-1 risk factors	retired	adequate	40.07709	30.14902
1140427769	Male	80	80 years above	Urban Area	SA practice	unmarried	seniorsec/secondary	the same	low	yes	5.9301848	0-5 years	2	2 or more	1	0-1 risk factors	pensioner	marginal	47.18543	48.43901
-91965411	Male	62	38 to 69 years	Urban Area	SA practice	married	seniorsec/secondary	the same	highest	yes	11.134839	>10 years	0	none	4	3 or more	pensioner	marginal	35.40095	36.13385
32258848	Male	76	70 to 79 years	Urban Area	QLD practice	married	seniorsec/secondary	the same	low	yes	3.3976729	0-5 years	0	none	2	2 risk factors	employed	inadequate	43.03803000000001	55.44534
8052035	Female	86	80 years above	Rural Australia	SA practice	married	seniorsec/secondary	the same	high	no	18.009583	>10 years	0	none	1	0-1 risk factors	pensioner	inadequate	26.90424	43.98348
-2143212872	Male	78	70 to 79 years	Urban Area	QLD practice	married	seniorsec/secondary	the same	high	yes	31.915127	>10 years	3	2 or more	1	0-1 risk factors	pensioner	inadequate	22.59627	52.8379
14580539	Female	70	70 to 79 years	Urban Area	SA practice	married	seniorsec/secondary	the same	high	yes	2.2751541	0-5 years	2	2 or more	3	3 or more	retired	adequate	37.0368	53.59868
1872780869	Female	78	70 to 79 years	Urban Area	QLD practice	married	seniorsec/secondary	lower to very low	low	no	4.2464066	0-5 years	1	just 1	2	2 risk factors	pensioner	inadequate	33.54339	52.80108
1946932330	Male	86	80 years above	Urban Area	SA practice	married	seniorsec/secondary	the same	low	no	8.7775497	6-10 years	2	2 or more	2	2 risk factors	pensioner	marginal	28.7509	54.05116
587223746	Male	88	80 years above	Urban Area	SA practice	unmarried	seniorsec/secondary	the same	highest	no	19.786448	>10 years	0	none	1	0-1 risk factors	retired	adequate	34.82832	44.32638
689552877	Male	66	38 to 69 years	Rural Australia	SA practice	married	seniorsec/secondary	lower to very low	low	yes	13.752225	>10 years	2	2 or more	4	3 or more	pensioner	adequate	50.96567	38.66393
-2061080403	Male	78	70 to 79 years	Urban Area	SA practice	unmarried	seniorsec/secondary	the same	middle	no	13.598905	>10 years	0	none	3	3 or more	pensioner	adequate	25.23501	41.93425
-510628074	Female	84	80 years above	Urban Area	SA practice	unmarried	seniorsec/secondary	the same	high	yes	17.579741	>10 years	1	just 1	2	2 risk factors	pensioner	inadequate	32.60758	58.53908
-383868753	Female	82	80 years above	Urban Area	QLD practice	married	seniorsec/secondary	the same	highest	no	2.0670774	0-5 years	0	none	2	2 risk factors	pensioner	adequate	23.62138	48.3678
-1748217317	Male	78	70 to 79 years	Urban Area	SA practice	married	seniorsec/secondary	the same	high	no	21.037645	>10 years	0	none	2	2 risk factors	employed	adequate	54.85467000000001	48.83932
741898123	Male	52	38 to 69 years	Urban Area	SA practice	married	seniorsec/secondary	lower to very low	low	yes	3.008898	0-5 years	0	none	2	2 risk factors	employed	marginal	56.01256	39.25195
125142618	Female	62	38 to 69 years	Urban Area	QLD practice	married	seniorsec/secondary	the same	highest	yes	1.8672142	0-5 years	0	none	3	3 or more	employed	marginal	51.13522	51.09702
1590362249	Male	80	80 years above	Rural Australia	QLD practice	married	seniorsec/secondary	very high to higher	middle	yes	8.0465431	6-10 years	0	none	1	0-1 risk factors	retired	adequate	35.02707	49.2079
-203970494	Male	74	70 to 79 years	Rural Australia	QLD practice	married	seniorsec/secondary	lower to very low	high	yes	3.230664	0-5 years	0	none	3	3 or more	pensioner	adequate	46.55179	44.07821
175768933	Male	78	70 to 79 years	Rural Australia	SA practice	married	seniorsec/secondary	the same	low	yes	4.1670089	0-5 years	0	none	0	0-1 risk factors	retired	marginal	39.07856	43.33389
-396764351	Male	72	70 to 79 years	Rural Australia	QLD practice	unmarried	seniorsec/secondary	the same	high	yes	3.4825461	0-5 years	0	none	0	0-1 risk factors	pensioner	marginal	41.81645	53.67054
153772068	Male	80	80 years above	Urban Area	QLD practice	married	seniorsec/secondary	the same	low	yes	15.895962	>10 years	0	none	2	2 risk factors	retired	marginal	45.19642	56.89205
1366437779	Male	74	70 to 79 years	Urban Area	SA practice	married	seniorsec/secondary	very high to higher	high	yes	7.5071869	6-10 years	2	2 or more	3	3 or more	pensioner	marginal	55.18421	39.42333
-2059157579	Female	70	70 to 79 years	Urban Area	SA practice	unmarried	seniorsec/secondary	lower to very low	high	no	7.2361398	6-10 years	0	none	4	3 or more	pensioner	adequate	46.1373	45.68337
1341910685	Female	78	70 to 79 years	Urban Area	SA practice	unmarried	seniorsec/secondary	lower to very low	highest	no	8.9308691	6-10 years	0	none	3	3 or more	pensioner	adequate	55.87627000000001	49.62709
-1033493575	Male	72	70 to 79 years	Rural Australia	SA practice	married	seniorsec/secondary	lower to very low	low	yes	2.3518138	0-5 years	1	just 1	3	3 or more	pensioner	marginal	25.43532	47.59123
-2025553071	Female	80	80 years above	Urban Area	QLD practice	married	seniorsec/secondary	the same	high	yes	8.9281311	6-10 years	1	just 1	1	0-1 risk factors	pensioner	adequate	53.70902	48.37035
-1459200626	Male	76	70 to 79 years	Urban Area	QLD practice	married	seniorsec/secondary	the same	high	no	6.1683779	6-10 years	1	just 1	1	0-1 risk factors	pensioner	adequate	33.61982	34.35385
-1020024714	Male	66	38 to 69 years	Rural Australia	SA practice	married	seniorsec/secondary	the same	low	yes	19.87406	>10 years	1	just 1	4	3 or more	pensioner	adequate	57.35857	45.60979
671041648	Male	74	70 to 79 years	Urban Area	SA practice	married	seniorsec/secondary	very high to higher	highest	yes	3.7426419	0-5 years	0	none	3	3 or more	retired	marginal	54.98006	50.48702
-438944064	Female	80	80 years above	Urban Area	SA practice	unmarried	seniorsec/secondary	the same	highest	no	6.0396986	6-10 years	0	none	2	2 risk factors	pensioner	adequate	45.86076	43.09343
-1049415475	Male	82	80 years above	Urban Area	SA practice	married	seniorsec/secondary	very high to higher	low	yes	2.0807667	0-5 years	0	none	1	0-1 risk factors	retired	marginal	38.95726000000001	42.13753
510114259	Male	56	38 to 69 years	Rural Australia	SA practice	married	seniorsec/secondary	the same	highest	yes	7.0280628	6-10 years	0	none	3	3 or more	employed	marginal	56.27778	47.4216
2024905499	Male	80	80 years above	Urban Area	QLD practice	married	seniorsec/secondary	the same	highest	yes	7.2881589	6-10 years	1	just 1	2	2 risk factors	retired	adequate	40.01945000000001	58.01674
-1225372065	Male	76	70 to 79 years	Rural Australia	SA practice	married	seniorsec/secondary	the same	low	yes	4.6242299	0-5 years	0	none	3	3 or more	retired	inadequate	37.94160000000001	36.33758
-259615436	Male	84	80 years above	Urban Area	QLD practice	married	seniorsec/secondary	lower to very low	high	no	11.069131	>10 years	0	none	2	2 risk factors	pensioner	marginal	30.48385	38.00686
425193182	Male	68	38 to 69 years	Urban Area	QLD practice	married	seniorsec/secondary	lower to very low	low	no	10.247775	6-10 years	2	2 or more	3	3 or more	pensioner	marginal	22.25045	48.23175
912304565	Female	78	70 to 79 years	Urban Area	SA practice	married	seniorsec/secondary	the same	high	yes	5.9603014	0-5 years	1	just 1	3	3 or more	retired	marginal	45.02022	48.70586
1053896006	Male	78	70 to 79 years	Urban Area	SA practice	married	seniorsec/secondary	the same	highest	yes	14.06434	>10 years	2	2 or more	1	0-1 risk factors	pensioner	inadequate	33.46364000000001	52.52993
1791838395	Male	80	80 years above	Urban Area	QLD practice	married	seniorsec/secondary	lower to very low	high	yes	20.73922	>10 years	2	2 or more	1	0-1 risk factors	pensioner	adequate	32.45905000000001	53.22458
494782833	Male	78	70 to 79 years	Urban Area	QLD practice	unmarried	seniorsec/secondary	the same	low	yes	4.1204653	0-5 years	1	just 1	1	0-1 risk factors	pensioner	marginal	36.31789000000001	34.95872
1717785556	Female	76	70 to 79 years	Urban Area	SA practice	married	seniorsec/secondary	the same	low	yes	2.5708418	0-5 years	0	none	3	3 or more	pensioner	marginal	44.48277	47.28397
485263121	Male	62	38 to 69 years	Urban Area	SA practice	married	seniorsec/secondary	the same	high	yes	4.5585217	0-5 years	2	2 or more	3	3 or more	employed		48.18269	52.85263
1257681209	Male	60	38 to 69 years	Rural Australia	QLD practice	unmarried	seniorsec/secondary	lower to very low	high	yes	4.5448322	0-5 years	0	none	5	3 or more	employed	marginal	31.43215	48.78842
1097477654	Male	72	70 to 79 years	Urban Area	QLD practice	unmarried	seniorsec/secondary	the same	low	no	14.729637	>10 years	1	just 1	1	0-1 risk factors	pensioner	marginal	29.90757000000001	58.79767
2063161341	Male	64	38 to 69 years	Urban Area	SA practice	married	seniorsec/secondary	the same	high	no	8.7720737	6-10 years	1	just 1	3	3 or more	employed	marginal	37.82932	54.91732
987593171	Male	48	38 to 69 years	Urban Area	QLD practice	married	seniorsec/secondary	the same	highest	no	.64613277	0-5 years	0	none	2	2 risk factors	employed	adequate	56.87514	46.75103
-1400009565	Female	86	80 years above	Urban Area	QLD practice	unmarried	seniorsec/secondary	the same	low	no	6.45859	6-10 years	0	none	1	0-1 risk factors	pensioner	inadequate	52.08014	40.01313
-79001318	Male	78	70 to 79 years	Rural Australia	SA practice	married	seniorsec/secondary	the same	high	yes	21.67009	>10 years	0	none	3	3 or more	employed	marginal	48.62728	53.86474
-623903336	Female	74	70 to 79 years	Rural Australia	SA practice	married	seniorsec/secondary	lower to very low	low	yes	19.786448	>10 years	2	2 or more	3	3 or more	pensioner	marginal	20.84079	59.44405
-1282925303	Female	64	38 to 69 years	Rural Australia	SA practice	unmarried	seniorsec/secondary	lower to very low	low	no	3.2854209	0-5 years	2	2 or more	3	3 or more	pensioner	marginal	17.72988	51.7198
-1157879128	Male	76	70 to 79 years	Rural Australia	QLD practice	married	seniorsec/secondary	the same	low	yes	8.8624229	6-10 years	0	none	1	0-1 risk factors	pensioner	adequate	45.7577	50.74169
-928290331	Male	78	70 to 79 years	Urban Area	QLD practice	married	seniorsec/secondary	the same	highest	yes	6.6119099	6-10 years	0	none	2	2 risk factors	pensioner	marginal	39.07922000000001	34.09649999999999
-838546116	Female	68	38 to 69 years	Urban Area	QLD practice	married	seniorsec/secondary	the same	middle	no	3.6605065	0-5 years	0	none	2	2 risk factors	pensioner	inadequate	56.42498000000001	44.05918
602554341	Male	70	70 to 79 years	Urban Area	SA practice	married	seniorsec/secondary	the same	high	yes	7.9753594	6-10 years	1	just 1	1	0-1 risk factors	retired	marginal	28.86471	63.01283
-653301512	Female	96	80 years above	Urban Area	SA practice	unmarried	seniorsec/secondary	the same	high	yes	5.0212183	0-5 years	0	none	1	0-1 risk factors	pensioner	marginal	37.56662	46.7698
429624789	Female	80	80 years above	Urban Area	SA practice	unmarried	seniorsec/secondary	lower to very low	highest	no	11.195072	>10 years	0	none	2	2 risk factors	pensioner	adequate	41.44084	53.90389
-1426686063	Female	74	70 to 79 years	Urban Area	QLD practice	married	seniorsec/secondary	lower to very low	low	yes	10.85284	6-10 years	0	none	1	0-1 risk factors	pensioner	adequate	55.57603	49.57053
607818843	Male	72	70 to 79 years	Urban Area	SA practice	married	seniorsec/secondary	lower to very low	high	yes	15.134839	>10 years	0	none	2	2 risk factors	pensioner	adequate	52.26292	49.24785
-5497	Male	66	38 to 69 years	Urban Area	SA practice	married	seniorsec/secondary	lower to very low	high	yes	2.787132	0-5 years	0	none	3	3 or more	employed	marginal	54.87393	37.54225
-1940232683	Female	76	70 to 79 years	Urban Area	QLD practice	unmarried	seniorsec/secondary	the same	low	no	11.882273	>10 years	1	just 1	3	3 or more	pensioner	adequate	35.59239	47.77534
-1780941724	Male	80	80 years above	Urban Area	SA practice	unmarried	seniorsec/secondary	very high to higher	highest	no	9.4318962	6-10 years	0	none	2	2 risk factors	retired		43.26606	37.68717
-1592175503	Male	78	70 to 79 years	Rural Australia	SA practice	married	seniorsec/secondary	the same	low	yes	20.876112	>10 years	1	just 1	3	3 or more	retired	inadequate	30.70163	49.13658
-563059445	Male	70	70 to 79 years	Rural Australia	QLD practice	married	seniorsec/secondary	the same	middle	yes	5.6509242	0-5 years	0	none	3	3 or more	pensioner	marginal	45.88129000000001	56.14304
-382866273	Female	66	38 to 69 years	Urban Area	SA practice	unmarried	seniorsec/secondary	very high to higher	middle	yes	18.825462	>10 years	0	none	3	3 or more	retired	adequate	54.85467000000001	48.83932
1629390620	Male	82	80 years above	Urban Area	SA practice	married	seniorsec/secondary	the same	high	yes	14.748802	>10 years	0	none	2	2 risk factors	pensioner	inadequate	34.96848	39.15264999999999
-345352295	Female	74	70 to 79 years	Rural Australia	QLD practice	unmarried	seniorsec/secondary	the same	middle	no	9.3607121	6-10 years	1	just 1	3	3 or more	pensioner	adequate	40.89336	50.00965
1726752499	Female	66	38 to 69 years	Urban Area	QLD practice	married	seniorsec/secondary	the same	high	no	8.5968513	6-10 years	0	none	2	2 risk factors	employed	marginal	56.26015	43.38397
288266004	Male	80	80 years above	Urban Area	QLD practice	married	seniorsec/secondary	the same	low	no	9.6290216	6-10 years	4	2 or more	2	2 risk factors	retired	marginal	38.24958	36.33811
86415925	Male	56	38 to 69 years	Urban Area	QLD practice	unmarried	seniorsec/secondary	lower to very low	high	no	8.8624229	6-10 years	0	none	4	3 or more	pensioner	marginal	22.01529000000001	31.06089
-1779047954	Female	68	38 to 69 years	Urban Area	QLD practice	unmarried	seniorsec/secondary	lower to very low	high	no	2.6064339	0-5 years	1	just 1	1	0-1 risk factors	pensioner	adequate	43.49676	53.81899
-1402314312	Male	74	70 to 79 years	Urban Area	SA practice	married	seniorsec/secondary	the same	middle	no	11.764544	>10 years	0	none	3	3 or more	pensioner	marginal	46.74545000000001	50.91753
-781539848	Female	74	70 to 79 years	Urban Area	SA practice	married	seniorsec/secondary	the same	low	no	10.329911	6-10 years	0	none	3	3 or more	pensioner	marginal	30.59906	55.66738
241632224	Female	80	80 years above	Urban Area	SA practice	married	seniorsec/secondary	the same	middle	no			1	just 1	2	2 risk factors	retired	inadequate	27.87773	54.91707
-1606932962	Male	74	70 to 79 years	Urban Area	QLD practice	unmarried	seniorsec/secondary	lower to very low	low	yes	8.895277	6-10 years	2	2 or more	2	2 risk factors	pensioner	marginal	21.31542	61.09032
-1335552281	Male	68	38 to 69 years	Rural Australia	QLD practice	unmarried	seniorsec/secondary	the same	middle	no	9.3880901	6-10 years	1	just 1	3	3 or more	pensioner	marginal	43.53115	52.34355
-447523897	Male	66	38 to 69 years	Rural Australia	QLD practice	married	seniorsec/secondary	very high to higher	low	yes	10.403833	6-10 years	0	none	1	0-1 risk factors	retired	marginal	53.45891	51.62533
1895602323	Female	56	38 to 69 years	Rural Australia	QLD practice	unmarried	seniorsec/secondary	the same	high	no	8.024641	6-10 years	0	none	0	0-1 risk factors	employed	marginal	51.80289000000001	45.0222
-1845419175	Male	78	70 to 79 years	Urban Area	QLD practice	married	seniorsec/secondary	the same	middle	no	5.8453116	0-5 years	0	none	1	0-1 risk factors	retired	marginal	43.53115	52.34355
880314475	Male	64	38 to 69 years	Rural Australia	QLD practice	married	seniorsec/secondary	the same	middle	no	6.4777551	6-10 years	0	none	2	2 risk factors	pensioner	marginal	36.96596	40.16679
-1385554339	Male	72	70 to 79 years	Urban Area	SA practice	married	seniorsec/secondary	lower to very low	high	yes	17.511293	>10 years	1	just 1	4	3 or more	pensioner	inadequate	53.48625000000001	55.23202
1936538311	Female	74	70 to 79 years	Rural Australia	SA practice	married	seniorsec/secondary	the same	highest	no	15.008898	>10 years	1	just 1	3	3 or more	pensioner	inadequate	35.8599	44.47919
495157674	Male	72	70 to 79 years	Urban Area	QLD practice	married	seniorsec/secondary	very high to higher	highest	yes	7.2963724	6-10 years	1	just 1	3	3 or more	retired	adequate	56.17339000000001	48.89996
-947905328	Male	60	38 to 69 years	Rural Australia	QLD practice	married	seniorsec/secondary	very high to higher	middle	yes	9.4072552	6-10 years	4	2 or more	3	3 or more	employed	adequate	50.0582	55.00585
-1820110133	Male	70	70 to 79 years	Urban Area	QLD practice	married	seniorsec/secondary	the same	high	yes	5.6591377	0-5 years	0	none	2	2 risk factors	retired	marginal	39.96198	52.4942
-1591622344	Male	68	38 to 69 years	Urban Area	QLD practice	married	seniorsec/secondary	the same	high	no	2.5078714	0-5 years	0	none	1	0-1 risk factors	retired	adequate	50.86861	47.9073
-1310759936	Male	58	38 to 69 years	Rural Australia	SA practice	married	seniorsec/secondary	the same	low	yes	21.938398	>10 years	0	none	3	3 or more	employed	marginal	58.01308	40.78039
1213367744	Female	72	70 to 79 years	Urban Area	QLD practice	unmarried	seniorsec/secondary	the same	high	yes	8.1122522	6-10 years	0	none	1	0-1 risk factors	pensioner	adequate	46.54732	47.03024
1565919491	Male	92	80 years above	Urban Area	SA practice	married	seniorsec/secondary	lower to very low	highest	no	5.322382	0-5 years	0	none	2	2 risk factors	pensioner	marginal	35.43138	45.07212
-243129409	Male	68	38 to 69 years	Urban Area	SA practice	unmarried	seniorsec/secondary	lower to very low	high	yes	14.825462	>10 years	0	none	3	3 or more	pensioner	marginal	28.07931	29.1909
279509692	Male	76	70 to 79 years	Urban Area	QLD practice	married	seniorsec/secondary	very high to higher	low	yes	11.846681	>10 years	0	none	2	2 risk factors	pensioner	marginal	42.74513	55.09739
18819336	Male	64	38 to 69 years	Urban Area	QLD practice	married	seniorsec/secondary	lower to very low	highest	no	5.3908281	0-5 years	0	none	1	0-1 risk factors	retired	marginal	44.54604000000001	47.79443999999999
1196702247	Female	70	70 to 79 years	Urban Area	SA practice	married	seniorsec/secondary	the same	highest	yes	4.221766	0-5 years	2	2 or more	3	3 or more	pensioner	marginal	47.06784	45.53884
1587473713	Female	70	70 to 79 years	Rural Australia	SA practice	married	seniorsec/secondary	the same	highest	yes	8.005476	6-10 years	0	none	2	2 risk factors	pensioner	marginal	21.30142	56.11722
-1201194723	Female	70	70 to 79 years	Rural Australia	QLD practice	married	seniorsec/secondary	the same	high	no	7.5975361	6-10 years	2	2 or more	2	2 risk factors	retired	adequate	51.14852000000001	45.63081
-865121556	Male	72	70 to 79 years	Urban Area	SA practice	married	seniorsec/secondary	very high to higher	high	no	39.969883	>10 years	1	just 1	3	3 or more	pensioner	adequate	52.42858	52.9609
375254019	Male	70	70 to 79 years	Urban Area	QLD practice	married	seniorsec/secondary	very high to higher	high	yes	7.2498288	6-10 years	1	just 1	3	3 or more	pensioner	marginal	60.77158	28.43403
-987019079	Female	72	70 to 79 years	Urban Area	QLD practice	married	seniorsec/secondary	the same	low	no	7.6084871	6-10 years	1	just 1	3	3 or more	retired	marginal	23.11263	52.03524
-221328949	Male	78	70 to 79 years	Rural Australia	SA practice	married	seniorsec/secondary	the same	highest	yes	19.099247	>10 years	0	none	2	2 risk factors	pensioner	adequate	52.14056	46.25005
-1196383781	Male	58	38 to 69 years	Urban Area	QLD practice	unmarried	seniorsec/secondary	lower to very low	high	yes	2.3271732	0-5 years	0	none	2	2 risk factors	pensioner	adequate	43.35268000000001	44.96451
-1877145972	Male	70	70 to 79 years	Rural Australia	SA practice	married	seniorsec/secondary	the same	middle	no	15.175907	>10 years	1	just 1	1	0-1 risk factors	pensioner	adequate	52.79377	53.57482
684608760	Female	76	70 to 79 years	Urban Area	QLD practice	married	seniorsec/secondary	lower to very low	middle	yes	1.2731006	0-5 years	2	2 or more	1	0-1 risk factors	pensioner	adequate	34.75007	52.13257
1992054177	Male	76	70 to 79 years	Rural Australia	QLD practice	married	seniorsec/secondary	the same	middle	yes	1.8453114	0-5 years	0	none	2	2 risk factors	pensioner	marginal	37.6434	55.5621
908557719	Male	76	70 to 79 years	Urban Area	QLD practice	unmarried	seniorsec/secondary	lower to very low	high	yes	18.340862	>10 years	0	none	1	0-1 risk factors	pensioner	adequate	31.89997	58.54634
-1015314732	Male	84	80 years above	Urban Area	SA practice	unmarried	seniorsec/secondary	the same	low	no	1.9192334	0-5 years	0	none	2	2 risk factors	pensioner	marginal	41.59443	56.07099
-1822153861	Female	92	80 years above	Urban Area	SA practice	unmarried	seniorsec/secondary	very high to higher	high	yes	9.1772757	6-10 years	2	2 or more	3	3 or more	pensioner	marginal	24.65713	55.95318
639192774	Male	54	38 to 69 years	Rural Australia	SA practice	married	seniorsec/secondary	the same	highest	yes	3.0116358	0-5 years	1	just 1	3	3 or more	employed	adequate	26.01248	31.01724
-23556726	Male	80	80 years above	Urban Area	SA practice	married	seniorsec/secondary	the same	highest	yes	21.007528	>10 years	1	just 1	3	3 or more	retired	marginal	40.56303	50.66605
962047659	Female	80	80 years above	Urban Area	SA practice	unmarried	seniorsec/secondary	very high to higher	highest	yes	19.748117	>10 years	1	just 1	2	2 risk factors	retired	inadequate	43.41732	43.53915
290447418	Male	82	80 years above	Urban Area	SA practice	married	seniorsec/secondary	the same	high	yes	6.3819304	6-10 years	0	none	3	3 or more	pensioner	inadequate	44.00281	36.4976
-1212746604	Male	64	38 to 69 years	Urban Area	QLD practice	unmarried	seniorsec/secondary	lower to very low	middle	yes	8.7967148	6-10 years	0	none	1	0-1 risk factors	pensioner	marginal	52.1191	50.27035
-149588092	Male	66	38 to 69 years	Urban Area	QLD practice	married	seniorsec/secondary	lower to very low	low	yes	4.6954141	0-5 years	0	none	2	2 risk factors	pensioner	marginal	41.15484000000001	51.57912
-477480444	Male	62	38 to 69 years	Urban Area	QLD practice	married	seniorsec/secondary	lower to very low	low	yes	4.238193	0-5 years	0	none	2	2 risk factors	pensioner	marginal	47.18543	48.43901
611064027	Male	76	70 to 79 years	Urban Area	QLD practice	married	seniorsec/secondary	the same	low	yes	5.0075293	0-5 years	0	none	3	3 or more	pensioner	marginal	40.78121	45.05987
906678219	Male	70	70 to 79 years	Rural Australia	SA practice	married	seniorsec/secondary	the same	low	yes	12.093087	>10 years	1	just 1	3	3 or more	retired	inadequate	49.51633	36.48814
129032808	Male	58	38 to 69 years	Rural Australia	QLD practice	unmarried	seniorsec/secondary	lower to very low	middle	no	4.3230662	0-5 years	0	none	3	3 or more	pensioner	marginal	31.86348	37.00597
31782148	Female	60	38 to 69 years	Urban Area	SA practice	married	seniorsec/secondary	lower to very low	low	yes	11.008898	>10 years	3	2 or more	2	2 risk factors	pensioner	marginal	43.08891	35.24745
1711555481	Female	66	38 to 69 years	Urban Area	SA practice	married	seniorsec/secondary	the same	highest	no	14.937714	>10 years	0	none	2	2 risk factors	retired	adequate	52.42858	52.9609
-167284650	Female	68	38 to 69 years	Urban Area	QLD practice	unmarried	seniorsec/secondary	the same	low	no	3.575633	0-5 years	0	none	1	0-1 risk factors	pensioner	adequate	62.43296	19.46926
506467918	Male	64	38 to 69 years	Urban Area	QLD practice	married	seniorsec/secondary	lower to very low	low	no	13.89733	>10 years	0	none	3	3 or more	pensioner	adequate	39.6655	48.77406
134631649	Male	82	80 years above	Urban Area	QLD practice	unmarried	seniorsec/secondary	very high to higher	high	yes	5.4893909	0-5 years	0	none	1	0-1 risk factors	pensioner	adequate	35.00354	50.6032
725041384	Male	60	38 to 69 years	Rural Australia	SA practice	married	seniorsec/secondary	very high to higher	low	yes	7.7508554	6-10 years	0	none	3	3 or more	retired	adequate	55.57603	49.57053
-1567284194	Female	78	70 to 79 years	Urban Area	SA practice	unmarried	seniorsec/secondary	the same	low	no	1.8617386	0-5 years	0	none	2	2 risk factors	pensioner	marginal	32.35401	59.2729
2097048346	Male	82	80 years above	Urban Area	SA practice	married	seniorsec/secondary	the same	high	yes	16.134155	>10 years	0	none	2	2 risk factors	pensioner	marginal	53.14943	48.93478
1190359983	Male	72	70 to 79 years	Rural Australia	SA practice	married	seniorsec/secondary	the same	low	no	39.704311	>10 years	1	just 1	3	3 or more	pensioner	inadequate	30.91760000000001	45.69553
844458908	Female	68	38 to 69 years	Urban Area	QLD practice	married	seniorsec/secondary	the same	high	no	14.934976	>10 years	0	none	0	0-1 risk factors	pensioner	marginal	30.10324	50.28598
881844900	Male	66	38 to 69 years	Rural Australia	QLD practice	unmarried	seniorsec/secondary	the same	middle	yes	13.727584	>10 years	0	none	0	0-1 risk factors	pensioner	marginal	52.73755000000001	50.89412
-805745698	Female	78	70 to 79 years	Urban Area	QLD practice	married	seniorsec/secondary	the same	high	yes	7.4633813	6-10 years	0	none	2	2 risk factors	pensioner	adequate	54.44279	50.79866
1787098370	Male	72	70 to 79 years	Rural Australia	QLD practice	unmarried	seniorsec/secondary	lower to very low	high	no	19.764545	>10 years	1	just 1	2	2 risk factors	pensioner	adequate	55.99854000000001	50.4911
-1455397737	Female	84	80 years above	Urban Area	QLD practice	unmarried	seniorsec/secondary	the same	low	yes	9.4373713	6-10 years	0	none	0	0-1 risk factors	retired	adequate	55.16415000000001	51.52987
220510774	Female	78	70 to 79 years	Urban Area	QLD practice	married	seniorsec/secondary	the same	highest	yes	7.4086242	6-10 years	1	just 1	3	3 or more	pensioner	marginal	27.39932	50.87598
-1628956841	Female	72	70 to 79 years	Rural Australia	QLD practice	married	seniorsec/secondary	the same	middle	yes	16.722792	>10 years	0	none	2	2 risk factors	pensioner	adequate	25.39169	52.26796
-47330592	Male	72	70 to 79 years	Urban Area	QLD practice	married	seniorsec/secondary	the same	middle	yes	22.740589	>10 years	2	2 or more	2	2 risk factors	pensioner	marginal	56.90906	42.20801
1747940072	Male	78	70 to 79 years	Urban Area	SA practice	married	seniorsec/secondary	lower to very low	high	yes	10.655715	6-10 years	0	none	3	3 or more	pensioner	marginal	28.64143	26.92722
-875241923	Male	78	70 to 79 years	Rural Australia	SA practice	married	seniorsec/secondary	the same	low	yes	11.78371	>10 years	0	none	3	3 or more	pensioner	inadequate	31.06399	34.6596
-44528407	Male	78	70 to 79 years	Urban Area	SA practice	married	seniorsec/secondary	lower to very low	high	yes	3.871321	0-5 years	0	none	2	2 risk factors	pensioner	marginal	47.67967	52.96542
-223115180	Female	80	80 years above	Urban Area	QLD practice	married	seniorsec/secondary	lower to very low	highest	yes	7.7453799	6-10 years	1	just 1	1	0-1 risk factors	pensioner	marginal	38.90843	31.23795
2059144961	Male	60	38 to 69 years	Rural Australia	QLD practice	married	seniorsec/secondary	the same	high	yes	10.160164	6-10 years	1	just 1	3	3 or more	employed	marginal	51.31101	31.02134
-1156416664	Male	68	38 to 69 years	Urban Area	SA practice	married	seniorsec/secondary	the same	middle	yes	2.5078714	0-5 years	0	none	5	3 or more	pensioner	inadequate	39.36995	54.71629
-972139933	Male	48	38 to 69 years	Urban Area	QLD practice	married	seniorsec/secondary	lower to very low	highest	yes	3.7590692	0-5 years	0	none	1	0-1 risk factors	employed	marginal	53.87079	49.66599
1673001781	Male	76	70 to 79 years	Rural Australia	QLD practice	married	seniorsec/secondary	the same	middle	yes			0	none	2	2 risk factors	pensioner	adequate	32.3124	41.91732
178760531	Female	80	80 years above	Urban Area	SA practice	unmarried	seniorsec/secondary	the same	highest	yes	21.826147	>10 years	0	none	1	0-1 risk factors	pensioner	adequate	47.92736000000001	42.19557
-1734184102	Male	72	70 to 79 years	Rural Australia	QLD practice	married	seniorsec/secondary	the same	middle	yes	12.722793	>10 years	0	none	3	3 or more	pensioner	adequate	53.45891	51.62533
1326963006	Male	80	80 years above	Urban Area	SA practice	married	seniorsec/secondary	the same	middle	yes	15.78371	>10 years	1	just 1	2	2 risk factors	pensioner	adequate	47.57609	50.88921
1496245338	Female	66	38 to 69 years	Urban Area	SA practice	married	seniorsec/secondary	lower to very low	high	no	6.0725532	6-10 years	0	none	3	3 or more	pensioner	adequate	36.57545	51.43616
-1225351256	Male	78	70 to 79 years	Rural Australia	QLD practice	married	seniorsec/secondary	the same	middle	yes	1.377139	0-5 years	1	just 1	3	3 or more	retired		34.26419	46.69404
1088157685	Male	76	70 to 79 years	Urban Area	SA practice	married	seniorsec/secondary	lower to very low	highest	yes	16.670773	>10 years	4	2 or more	1	0-1 risk factors	pensioner	marginal	48.97303	54.8293
-234359614	Male	56	38 to 69 years	Urban Area	SA practice	married	seniorsec/secondary	the same	highest	yes	3.4360027	0-5 years	0	none	2	2 risk factors	employed	adequate	54.49901000000001	53.47936
-431796779	Male	80	80 years above	Urban Area	QLD practice	married	seniorsec/secondary	very high to higher	low	yes	26.880219	>10 years	0	none	2	2 risk factors	retired	marginal	50.72334	53.05636
478976183	Male	62	38 to 69 years	Rural Australia	QLD practice	unmarried	seniorsec/secondary	lower to very low	middle	no	8.2655716	6-10 years	1	just 1	2	2 risk factors	pensioner	adequate	40.14173	51.28805
1246341968	Male	74	70 to 79 years	Urban Area	SA practice	married	seniorsec/secondary	very high to higher	highest	yes	30.633812	>10 years	1	just 1	3	3 or more	retired	marginal	51.70722000000001	52.22969
1695720516	Male	74	70 to 79 years	Urban Area	SA practice	married	seniorsec/secondary	lower to very low	highest	yes	16.364134	>10 years	1	just 1	2	2 risk factors	pensioner	marginal	38.56738	50.78015
944297118	Female	68	38 to 69 years	Rural Australia	QLD practice	married	seniorsec/secondary	lower to very low	high	no	10.726899	6-10 years	1	just 1	1	0-1 risk factors	pensioner		40.83121	31.3894
-908986671	Male	76	70 to 79 years	Rural Australia	SA practice	married	seniorsec/secondary	the same	low	no	11.742642	>10 years	0	none	2	2 risk factors	pensioner	marginal	46.92204	53.9602
345667234	Male	56	38 to 69 years	Urban Area	QLD practice	married	seniorsec/secondary	lower to very low	low	yes	8.8104038	6-10 years	0	none	2	2 risk factors	employed	marginal	42.34291	49.26575
725602861	Male	66	38 to 69 years	Urban Area	SA practice	married	seniorsec/secondary	very high to higher	low	yes	3.8521562	0-5 years	1	just 1	2	2 risk factors	retired	adequate	46.77355	50.39835
-1371328362	Male	60	38 to 69 years	Rural Australia	SA practice	married	seniorsec/secondary	the same	low	no	18.636551	>10 years	1	just 1	3	3 or more	pensioner	marginal	37.94160000000001	36.33758
-1074672635	Male	60	38 to 69 years	Rural Australia	SA practice	married	seniorsec/secondary	very high to higher	highest	yes	5.6208076	0-5 years	0	none	3	3 or more	employed	adequate	50.86861	47.9073
-1669592347	Male	70	70 to 79 years	Rural Australia	QLD practice	unmarried	seniorsec/secondary	the same	middle	yes	7.3785081	6-10 years	0	none	3	3 or more	pensioner	adequate	52.79377	53.57482
-213280745	Male	80	80 years above	Urban Area	SA practice	unmarried	seniorsec/secondary	the same	low	yes	13.130733	>10 years	0	none	3	3 or more	pensioner	inadequate	22.72048	40.29387
1171602721	Male	64	38 to 69 years	Urban Area	QLD practice	married	seniorsec/secondary	the same	highest	yes	2.661191	0-5 years	0	none	3	3 or more	employed	marginal	47.26779000000001	54.92476
959949576	Female	68	38 to 69 years	Rural Australia	SA practice	married	seniorsec/secondary	the same	low	yes	9.4674883	6-10 years	0	none	2	2 risk factors	pensioner	marginal	43.61980000000001	31.38839
1208884473	Female	56	38 to 69 years	Urban Area	QLD practice	married	seniorsec/secondary	the same	high	no	4.7118411	0-5 years	1	just 1	0	0-1 risk factors	employed	marginal	57.40603	42.89197
-68069002	Female	86	80 years above	Urban Area	QLD practice	unmarried	seniorsec/secondary	the same	highest	no	11.542779	>10 years	0	none	1	0-1 risk factors	retired	adequate	45.88129000000001	56.14304
-132344831	Female	78	70 to 79 years	Rural Australia	SA practice	unmarried	seniorsec/secondary	the same	low	no	4.7994523	0-5 years	0	none	2	2 risk factors	pensioner	adequate	41.56436	41.11482
1728793455	Female	56	38 to 69 years	Rural Australia	QLD practice	married	seniorsec/secondary	the same	middle	yes	6.7679672	6-10 years	2	2 or more	3	3 or more	pensioner	marginal	41.02623	45.84806
1285580765	Male	74	70 to 79 years	Urban Area	SA practice	unmarried	seniorsec/secondary	very high to higher	high	yes	7.1293635	6-10 years	0	none	3	3 or more	retired	adequate	55.28688	49.21303
-1407021022	Male	74	70 to 79 years	Urban Area	QLD practice	unmarried	seniorsec/secondary	the same	high	no	12.895277	>10 years	0	none	3	3 or more	retired	adequate	37.35074	42.81855
-391449990	Female	70	70 to 79 years	Urban Area	QLD practice	married	seniorsec/secondary	very high to higher	high	no	7.2114987	6-10 years	1	just 1	2	2 risk factors	pensioner	inadequate	47.24818000000001	52.04462
764440280	Female	80	80 years above	Urban Area	SA practice	unmarried	seniorsec/secondary	the same	high	no	10.444901	6-10 years	0	none	3	3 or more	pensioner	adequate	15.01345	60.91894
-2045717587	Female	74	70 to 79 years	Rural Australia	QLD practice	unmarried	seniorsec/secondary	very high to higher	middle	yes	8.4873371	6-10 years	1	just 1	2	2 risk factors	pensioner	adequate	34.25601	50.24034
-536587539	Female	78	70 to 79 years	Urban Area	QLD practice	married	seniorsec/secondary	the same	highest	yes	4.5338807	0-5 years	1	just 1	2	2 risk factors	pensioner	inadequate	47.06972	35.44009
716629215	Female	82	80 years above	Urban Area	QLD practice	married	seniorsec/secondary	the same	low	yes	6.3052702	6-10 years	1	just 1	2	2 risk factors	pensioner	marginal	37.05179	51.54929
-1076179022	Male	74	70 to 79 years	Urban Area	QLD practice	married	seniorsec/secondary	the same	low	no	8.881588	6-10 years	0	none	2	2 risk factors	pensioner	adequate	53.14943	48.93478
997573118	Male	66	38 to 69 years	Urban Area	SA practice	unmarried	seniorsec/secondary	lower to very low	highest	yes	11.386722	>10 years	0	none	2	2 risk factors	employed	marginal	53.24458	44.82243
-16155323	Female	84	80 years above	Urban Area	SA practice	unmarried	seniorsec/secondary	the same	highest	no	11.863108	>10 years	0	none	3	3 or more	pensioner	marginal	42.74513	55.09739
-310646301	Male	64	38 to 69 years	Rural Australia	SA practice	married	seniorsec/secondary	the same	low	yes	10.628337	6-10 years	2	2 or more	2	2 risk factors	pensioner	adequate	34.57341	51.57821
1805475708	Male	66	38 to 69 years	Urban Area	SA practice	unmarried	seniorsec/secondary	the same	low	yes	1.4428474	0-5 years	0	none	3	3 or more	retired	marginal	52.1191	50.27035
-1641784020	Female	66	38 to 69 years	Urban Area	QLD practice	married	seniorsec/secondary	the same	low	yes	.85968512	0-5 years	0	none	2	2 risk factors	pensioner	marginal	32.51751	55.8354
-363526415	Female	78	70 to 79 years	Rural Australia	SA practice	married	seniorsec/secondary	the same	low	yes	9.8370981	6-10 years	1	just 1	3	3 or more	pensioner	marginal	53.00748	54.54585
170888056	Female	74	70 to 79 years	Rural Australia	SA practice	unmarried	seniorsec/secondary	lower to very low	high	no	4.1040382	0-5 years	0	none	1	0-1 risk factors	pensioner	marginal	44.76201	47.21172
483815337	Male	76	70 to 79 years	Urban Area	SA practice	married	seniorsec/secondary	the same	low	yes	10.729637	6-10 years	0	none	3	3 or more	pensioner	adequate	32.29091	43.24433
1398058830	Male	80	80 years above	Rural Australia	SA practice	married	seniorsec/secondary	the same	high	yes	24.936344	>10 years	3	2 or more	3	3 or more	retired	adequate	56.24024	54.46057
1327440201	Female	64	38 to 69 years	Urban Area	SA practice	married	seniorsec/secondary	the same	high	yes	5.4291582	0-5 years	0	none	3	3 or more	pensioner	adequate	51.04208000000001	54.17918
1243908578	Male	78	70 to 79 years	Urban Area	QLD practice	married	seniorsec/secondary	the same	middle	yes	24.73922	>10 years	1	just 1	2	2 risk factors	pensioner	adequate	55.57603	49.57053
-1059118109	Female	52	38 to 69 years	Urban Area	SA practice	unmarried	seniorsec/secondary	lower to very low	low	yes	15.750855	>10 years	1	just 1	3	3 or more	pensioner	marginal	22.39512000000001	27.36734
918058127	Male	62	38 to 69 years	Rural Australia	SA practice	married	seniorsec/secondary	very high to higher	low	no	3.468857	0-5 years	0	none	1	0-1 risk factors	employed	adequate	54.92152	54.39993
-1040647411	Male	80	80 years above	Urban Area	QLD practice	unmarried	seniorsec/secondary	the same	high	yes	18.847364	>10 years	0	none	1	0-1 risk factors	pensioner	adequate	46.45337000000001	40.94086
1983164542	Female	64	38 to 69 years	Urban Area	SA practice	unmarried	seniorsec/secondary	the same	low	no	18.729637	>10 years	0	none	3	3 or more	pensioner	marginal	24.05021	50.91861
-966572144	Female	74	70 to 79 years	Urban Area	QLD practice	married	seniorsec/secondary	the same	highest	yes	3.0691307	0-5 years	0	none	4	3 or more	pensioner	inadequate	48.62728	53.86474
1934072054	Male	62	38 to 69 years	Rural Australia	SA practice	unmarried	seniorsec/secondary	lower to very low	low	no			2	2 or more	3	3 or more	pensioner	inadequate	50.26788000000001	39.3765
1162415817	Male	70	70 to 79 years	Rural Australia	SA practice	married	seniorsec/secondary	the same	low	yes	4.3915129	0-5 years	0	none	3	3 or more	pensioner	inadequate	46.77542	45.31829
385554845	Male	82	80 years above	Urban Area	QLD practice	married	seniorsec/secondary	the same	high	yes	1.1690623	0-5 years	3	2 or more	1	0-1 risk factors	pensioner	inadequate	55.57603	49.57053
1381182478	Male	68	38 to 69 years	Urban Area	QLD practice	married	seniorsec/secondary	the same	middle	yes	6.0232716	6-10 years	0	none	2	2 risk factors	pensioner	adequate	55.16415000000001	51.52987
390705998	Male	70	70 to 79 years	Rural Australia	QLD practice	married	no schooling/primary	the same	low	no	1.3114306	0-5 years	3	2 or more	3	3 or more	pensioner	marginal	28.66683	36.02679999999999
-1028080433	Male	78	70 to 79 years	Rural Australia	SA practice	unmarried	no schooling/primary	lower to very low	low	yes	1.486653	0-5 years	0	none	3	3 or more	pensioner	marginal	49.33263	46.75612
-1715682972	Female	78	70 to 79 years	Urban Area	QLD practice	unmarried	no schooling/primary	the same	low	yes	4.2984257	0-5 years	1	just 1	1	0-1 risk factors	pensioner	marginal	48.18892	50.49248
-1384062604	Male	78	70 to 79 years	Urban Area	SA practice	unmarried	no schooling/primary	the same	high	no	8.2902126	6-10 years	3	2 or more	3	3 or more	retired	inadequate	35.95421	39.40626
1538271292	Male	86	80 years above	Urban Area	QLD practice	married	no schooling/primary	very high to higher	low	yes	2.8391514	0-5 years	1	just 1	2	2 risk factors	pensioner	inadequate	32.61149	58.20767
530336661	Male	74	70 to 79 years	Rural Australia	SA practice	married	no schooling/primary	the same	low	yes	32.673512	>10 years	1	just 1	3	3 or more	pensioner	adequate	42.13853	53.13397
-152517911	Male	70	70 to 79 years	Rural Australia	SA practice	married	no schooling/primary	the same	low	yes	7.104723	6-10 years	1	just 1	2	2 risk factors	employed	marginal	58.71483000000001	38.63146
1902303222	Male	76	70 to 79 years	Urban Area	QLD practice	unmarried	no schooling/primary	the same	high	no	6.015058	6-10 years	0	none	1	0-1 risk factors	retired	inadequate	30.62905	50.7311
585674130	Female	70	70 to 79 years	Rural Australia	SA practice	married	no schooling/primary	the same	low	yes	9.7330599	6-10 years	2	2 or more	4	3 or more	pensioner	marginal	33.36624000000001	41.46335
1160003435	Female	72	70 to 79 years	Urban Area	QLD practice	married	no schooling/primary	the same	low	yes	5.2676249	0-5 years	0	none	3	3 or more	employed	inadequate	42.24941	48.24552
1089443359	Male	74	70 to 79 years	Rural Australia	SA practice	married	no schooling/primary	the same	low	no	6.3737168	6-10 years	0	none	2	2 risk factors	pensioner	adequate	44.83524	46.39026
1664473445	Female	76	70 to 79 years	Urban Area	SA practice	married	no schooling/primary	the same	high	no	9.32512	6-10 years	0	none	2	2 risk factors	pensioner		36.34127	49.48083
1554648808	Female	78	70 to 79 years	Rural Australia	SA practice	unmarried	no schooling/primary	the same	low	yes	1.982204	0-5 years	0	none	2	2 risk factors	pensioner	marginal	53.86541	49.03473
1382231868	Male	82	80 years above	Rural Australia	SA practice	unmarried	no schooling/primary	the same	low	yes	4.9609857	0-5 years	0	none	2	2 risk factors	pensioner	inadequate	24.96125	54.66585
-1164878370	Female	78	70 to 79 years	Rural Australia	SA practice	married	no schooling/primary	the same	low	yes	14.877481	>10 years	0	none	2	2 risk factors	retired	adequate	54.2895	45.58651
-452211281	Male	74	70 to 79 years	Rural Australia	SA practice	married	no schooling/primary	the same	low	no	17.733059	>10 years	0	none	3	3 or more	retired	adequate	46.29432	50.28776
1155306095	Male	74	70 to 79 years	Urban Area	QLD practice	married	no schooling/primary	lower to very low	low	yes	5.4072552	0-5 years	2	2 or more	3	3 or more	pensioner	marginal	26.59484000000001	51.53777
-767900368	Female	72	70 to 79 years	Urban Area	QLD practice	unmarried	no schooling/primary	lower to very low	low	no	3.8165641	0-5 years	1	just 1	1	0-1 risk factors	pensioner	inadequate	28.42106	32.70461
596878025	Male	74	70 to 79 years	Urban Area	SA practice	married	no schooling/primary	lower to very low	low	yes	3.0691307	0-5 years	0	none	2	2 risk factors	pensioner	marginal	55.16415000000001	51.52987
637028232	Male	70	70 to 79 years	Rural Australia	SA practice	married	no schooling/primary	the same	low	no			1	just 1	1	0-1 risk factors	pensioner	marginal	22.25767000000001	58.36706
633271377	Male	76	70 to 79 years	Urban Area	QLD practice	married	no schooling/primary	the same	low	no	9.6947298	6-10 years	0	none	2	2 risk factors	pensioner	marginal	55.16415000000001	51.52987
1002792833	Male	72	70 to 79 years	Urban Area	QLD practice	married	no schooling/primary	the same	high	yes	13.327858	>10 years	1	just 1	2	2 risk factors	pensioner	adequate	35.68195	53.39303
490805851	Male	76	70 to 79 years	Rural Australia	SA practice	married	no schooling/primary	very high to higher	low	yes	23.655031	>10 years	1	just 1	2	2 risk factors	pensioner	adequate	36.08623	28.81858
-1401798551	Male	70	70 to 79 years	Rural Australia	SA practice	married	no schooling/primary	lower to very low	low	no	10.557153	6-10 years	0	none	3	3 or more	pensioner	marginal	41.46432	54.26967
360565815	Male	78	70 to 79 years	Urban Area	QLD practice	married	no schooling/primary	the same	highest	yes	3.2635181	0-5 years	4	2 or more	2	2 risk factors	pensioner	inadequate	25.79631	46.67556
295655030	Female	74	70 to 79 years	Urban Area	QLD practice	unmarried	no schooling/primary	the same	high	no	5.7303219	0-5 years	0	none	2	2 risk factors	pensioner	marginal	52.42858	52.9609
-1698529752	Female	80	80 years above	Rural Australia	SA practice	unmarried	no schooling/primary	the same	low	yes	3.0171115	0-5 years	0	none	3	3 or more	pensioner	inadequate	50.0582	55.00585
2089934303	Male	64	38 to 69 years	Rural Australia	QLD practice	unmarried	no schooling/primary	lower to very low	high	no	15.720739	>10 years	4	2 or more	3	3 or more	pensioner	adequate	30.67599	32.55855
-210071612	Male	76	70 to 79 years	Rural Australia	SA practice	unmarried	no schooling/primary	the same	low	yes	20.722792	>10 years	0	none	3	3 or more	retired	inadequate	41.60536000000001	55.40061
-1419099883	Male	72	70 to 79 years	Rural Australia	SA practice	married	no schooling/primary	the same	low	no	19.895962	>10 years	0	none	3	3 or more	pensioner	marginal	42.80135	57.77809
1329485161	Male	84	80 years above	Urban Area	QLD practice	married	no schooling/primary	the same	low	yes	28.881588	>10 years	0	none	3	3 or more	pensioner	marginal	26.64889000000001	27.90608
-432541776	Male	76	70 to 79 years	Urban Area	QLD practice	unmarried	no schooling/primary	the same	highest	yes	4.4462695	0-5 years	0	none	2	2 risk factors	retired	marginal	41.68573000000001	47.72006
1614648173	Female	68	38 to 69 years	Rural Australia	QLD practice	married	no schooling/primary	lower to very low	middle	yes	11.04449	>10 years	0	none	2	2 risk factors	pensioner	marginal	37.28564	33.50319999999999
-958151708	Male	72	70 to 79 years	Urban Area	QLD practice	married	no schooling/primary	the same	high	yes	10.340862	6-10 years	1	just 1	0	0-1 risk factors	pensioner	adequate	55.16415000000001	51.52987
691638732	Female	82	80 years above	Urban Area	QLD practice	married	no schooling/primary	the same	highest	no	19.956194	>10 years	0	none	2	2 risk factors	pensioner	marginal	28.57371	31.83995
-1230952654	Male	70	70 to 79 years	Rural Australia	SA practice	married	no schooling/primary	lower to very low	low	yes	13.675565	>10 years	0	none	2	2 risk factors	pensioner	marginal	32.3039	31.56748
1341530511	Male	80	80 years above	Urban Area	QLD practice	unmarried	no schooling/primary	very high to higher	low	no	21.897331	>10 years	0	none	3	3 or more	retired	inadequate	35.50308	52.02275
1918298288	Male	76	70 to 79 years	Rural Australia	SA practice	unmarried	no schooling/primary	the same	low	yes	5.8097196	0-5 years	0	none	3	3 or more	retired	marginal	45.15461000000001	35.50498
726781162	Male	64	38 to 69 years	Rural Australia	QLD practice	married	no schooling/primary	the same	middle	no	25.765913	>10 years	0	none	1	0-1 risk factors	pensioner	adequate	40.54824000000001	49.6157
1255924133	Male	72	70 to 79 years	Urban Area	SA practice	married	no schooling/primary	the same	high	yes	5.5359344	0-5 years	0	none	2	2 risk factors	pensioner		52.18595000000001	55.83096
1678255543	Male	78	70 to 79 years	Urban Area	SA practice	married	no schooling/primary	lower to very low	middle	no	7.7672825	6-10 years	1	just 1	2	2 risk factors	pensioner	inadequate	21.44936	47.15459
-985734134	Male	66	38 to 69 years	Urban Area	QLD practice	married	no schooling/primary	the same	low	no	10.896646	6-10 years	2	2 or more	3	3 or more	employed	inadequate	48.31780000000001	51.17419
-242046112	Female	76	70 to 79 years	Urban Area	SA practice	married	no schooling/primary	the same	high	yes	7.7700205	6-10 years	0	none	1	0-1 risk factors	pensioner	adequate	56.78729000000001	38.43326
434239242	Female	82	80 years above	Urban Area	SA practice	unmarried	no schooling/primary	the same	highest	yes	11.901438	>10 years	0	none	2	2 risk factors	pensioner	adequate	35.52962	32.92632
-1751027470	Male	76	70 to 79 years	Urban Area	SA practice	married	no schooling/primary	the same	middle	yes	31.728952	>10 years	2	2 or more	2	2 risk factors	retired	adequate	48.43256	49.94198
576869106	Male	82	80 years above	Urban Area	QLD practice	unmarried	no schooling/primary	the same	low	yes	12.895277	>10 years	1	just 1	1	0-1 risk factors	pensioner		34.04832	54.2815
-2117702452	Male	76	70 to 79 years	Urban Area	SA practice	married	no schooling/primary	the same	high	no	4.1204653	0-5 years	1	just 1	3	3 or more	pensioner	adequate	26.26422000000001	49.1235
717846639	Female	86	80 years above	Urban Area	SA practice	unmarried	no schooling/primary	the same	low	no	13.574265	>10 years	1	just 1	3	3 or more	pensioner	inadequate	22.32807	40.06683
619165498	Male	66	38 to 69 years	Urban Area	QLD practice	married	no schooling/primary	the same	low	yes	8.9856262	6-10 years	0	none	0	0-1 risk factors	pensioner	inadequate	28.13221	47.70902
995180498	Male	70	70 to 79 years	Rural Australia	QLD practice	married	no schooling/primary	the same	middle	yes	1.4757016	0-5 years	0	none	3	3 or more	pensioner	inadequate	55.57603	49.57053
1054058541	Female	62	38 to 69 years	Rural Australia	SA practice	married	no schooling/primary	the same	low	yes	4.1587954	0-5 years	0	none	2	2 risk factors	employed	marginal	51.23037	46.98467
681807936	Male	74	70 to 79 years	Rural Australia	QLD practice	married	no schooling/primary	very high to higher	high	yes	12.884326	>10 years	0	none	0	0-1 risk factors	pensioner	marginal	50.01617	30.0095
378138963	Male	82	80 years above	Rural Australia	SA practice	married	no schooling/primary	lower to very low	low	yes			4	2 or more	2	2 risk factors	pensioner	marginal	42.37435000000001	45.78786
1230792940	Male	72	70 to 79 years	Urban Area	QLD practice	married	no schooling/primary	the same	middle	no	10.740588	6-10 years	0	none	2	2 risk factors	pensioner	adequate	40.68021	49.93285
1312898943	Female	72	70 to 79 years	Urban Area	QLD practice	married	no schooling/primary	very high to higher	low	yes	4.4052019	0-5 years	0	none	4	3 or more	pensioner	adequate	42.91288	41.4454
772923899	Male	80	80 years above	Urban Area	QLD practice	married	no schooling/primary	the same	low	yes	10.332649	6-10 years	1	just 1	2	2 risk factors	pensioner	marginal	39.84649	51.76463
1159527053	Male	74	70 to 79 years	Urban Area	QLD practice	married	no schooling/primary	the same	high	yes	4.9883642	0-5 years	0	none	3	3 or more	retired	marginal	40.37511000000001	53.3767
-1042916090	Male	68	38 to 69 years	Rural Australia	QLD practice	married	no schooling/primary	very high to higher	middle	yes	2.3901436	0-5 years	0	none	3	3 or more	pensioner	adequate	52.79377	53.57482
1609080793	Female	74	70 to 79 years	Rural Australia	SA practice	unmarried	no schooling/primary	lower to very low	low	yes	5.3689256	0-5 years	2	2 or more	3	3 or more	pensioner	adequate	25.12032	35.58045
-1438909555	Female	74	70 to 79 years	Urban Area	QLD practice	married	no schooling/primary	very high to higher	middle	no	7.0006843	6-10 years	0	none	0	0-1 risk factors	pensioner	marginal	53.08216	54.97103
1442045815	Male	80	80 years above	Urban Area	SA practice	married	no schooling/primary	the same	highest	no	28.117727	>10 years	0	none	2	2 risk factors	pensioner	marginal	53.96816000000001	49.15239
768987737	Male	66	38 to 69 years	Urban Area	QLD practice	married	no schooling/primary	lower to very low	high	yes	4.881588	0-5 years	0	none	4	3 or more	pensioner	adequate	40.44030000000001	47.54755
132075718	Female	80	80 years above	Urban Area	SA practice	married	no schooling/primary	the same	high	no	9.7056808	6-10 years	0	none	3	3 or more	pensioner	marginal	42.37437	31.21588
